# Supplementary material for: Transcriptomic profiling identifies differentially expressed genes associated with programmed cell death of nucellar cells in Ginkgo biloba L
Source: BMC Plant Biol. 2019 Feb 28;19:91. doi: 10.1186/s12870-019-1671-8 (PMC6396491; doi:10.1186/s12870-019-1671-8)
Supplement: Supplementary file 1 — Table S1. All the identified DEGs between pre-PCF and post-PCF libraries. (XLSX 1565 kb) [file 12870_2019_1671_MOESM1_ESM.xlsx]

## Sheet: Sheet1
Table S1 All the identified DEGs in pre-PCF and post-PCF libraries
GeneID	pre-PCF FPKM	post-PCF FPKM	log2 Ratio (post-PCF/pre-PCF)	Up- or Down-Regulation (post-PCF/pre-PCF)	P-value	FDR	Significant
Gb_00001	0	3.32537	inf	Up	5e-05	0.000439452	yes
Gb_00006	5.56113	0.0248131	-7.80813	Down	0.1431	0.302927	no
Gb_00008	0.90298	1.54185	0.771893	Up	0.3954	0.593947	no
Gb_00009	53.0451	52.9086	-0.00371722	Down	0.98635	0.991928	no
Gb_00011	3.56841	4.21238	0.239355	Up	0.41615	0.613844	no
Gb_00013	12.1569	10.5965	-0.198179	Down	0.59235	0.759702	no
Gb_00016	13.8789	18.4607	0.411561	Up	0.02195	0.0757355	no
Gb_00018	4.85039	3.54501	-0.45231	Down	0.60885	0.772402	no
Gb_00019	0.990943	2.64095	1.41418	Up	0.0526	0.147903	no
Gb_00020	0.549724	0.811971	0.56272	Up	0.21735	0.399487	no
Gb_00021	0.0281389	2.70997	6.58957	Up	0.2066	0.386267	no
Gb_00028	0.999977	0.330387	-1.59774	Down	0.0032	0.0162881	yes
Gb_00029	0.721518	0.680301	-0.0848604	Down	0.86355	0.930271	no
Gb_00030	7.12623	9.09037	0.351199	Up	0.3719	0.570628	no
Gb_00031	84.8091	14.1449	-2.58393	Down	5e-05	0.000439452	yes
Gb_00032	56.3483	62.899	0.158665	Up	0.4836	0.674878	no
Gb_00033	9.2851	10.3927	0.162585	Up	0.49345	0.682646	no
Gb_00035	73.2096	73.048	-0.00318797	Down	0.9838	0.99046	no
Gb_00036	36.5684	34.7494	-0.0736096	Down	0.6505	0.802324	no
Gb_00039	8.00501	6.38594	-0.326004	Down	0.16735	0.334387	no
Gb_00044	0.517658	1.42535	1.46125	Up	0.0393	0.118869	no
Gb_00045	9.5112	8.9276	-0.0913546	Down	0.7047	0.838878	no
Gb_00048	4.11216	2.22023	-0.889191	Down	0.06555	0.173165	no
Gb_00049	62.0252	53.3097	-0.218455	Down	0.13455	0.290236	no
Gb_00051	25.8666	23.1751	-0.158511	Down	0.46445	0.657843	no
Gb_00052	2.4496	6.41436	1.38876	Up	5e-05	0.000439452	yes
Gb_00056	28.6044	25.1068	-0.188157	Down	0.1918	0.366785	no
Gb_00057	0.782457	2.27952	1.54265	Up	0.00035	0.0024938	yes
Gb_00059	278.494	186.344	-0.579677	Down	0.00015	0.00118546	yes
Gb_00060	0.569193	0.405264	-0.490055	Down	0.5372	0.718384	no
Gb_00063	34.6958	47.2806	0.446485	Up	0.00405	0.0197738	yes
Gb_00065	31.5948	27.6569	-0.19205	Down	0.19885	0.375786	no
Gb_00067	7.08725	6.61065	-0.100435	Down	0.7597	0.872088	no
Gb_00073	11.9384	17.4252	0.545565	Up	0.0384	0.116765	no
Gb_00074	2.91741	4.89509	0.746648	Up	0.2405	0.427685	no
Gb_00075	6.57867	9.3959	0.514236	Up	0.017	0.0620501	no
Gb_00078	31.9905	24.1743	-0.404167	Down	0.12805	0.280856	no
Gb_00080	8.47666	8.73343	0.043054	Up	0.95575	0.97674	no
Gb_00082	2.71722	2.66774	-0.0265097	Down	0.89245	0.944377	no
Gb_00083	10.9704	11.689	0.0915436	Up	0.65425	0.804623	no
Gb_00084	7.99875	13.3578	0.73984	Up	0.01315	0.0505939	no
Gb_00085	25.5143	25.1073	-0.0232026	Down	0.9556	0.97674	no
Gb_00090	21.076	22.5935	0.100305	Up	0.65125	0.802865	no
Gb_00095	42.5575	45.0172	0.0810622	Up	0.63705	0.792767	no
Gb_00096	59.7253	65.8633	0.141133	Up	0.8917	0.943979	no
Gb_00099	11.8512	10.4898	-0.176045	Down	0.35425	0.552635	no
Gb_00100	11.101	10.6759	-0.0563336	Down	0.7418	0.862172	no
Gb_00102	19.9079	18.1632	-0.13232	Down	0.5471	0.726111	no
Gb_00105	0.650109	0.747867	0.2021	Up	0.72215	0.85041	no
Gb_00107	10.9726	15.4517	0.49387	Up	0.00445	0.021332	yes
Gb_00111	5.88089	4.79204	-0.295395	Down	0.51615	0.70158	no
Gb_00114	45.3077	39.3915	-0.201874	Down	0.1607	0.324882	no
Gb_00116	51.1306	52.2465	0.0311479	Up	0.8265	0.910723	no
Gb_00118	18.5364	10.8785	-0.768887	Down	0.0314	0.099654	no
Gb_00119	6.85738	8.58939	0.324897	Up	0.15885	0.32239	no
Gb_00121	1.33952	2.20431	0.718614	Up	0.07755	0.195943	no
Gb_00122	11.7562	5.1952	-1.17817	Down	5e-05	0.000439452	yes
Gb_00123	5.36131	5.51993	0.0420631	Up	0.8075	0.899997	no
Gb_00124	17.0205	22.9794	0.433063	Up	0.0025	0.0132816	yes
Gb_00130	5.40122	0	#NAME?	Down	0.00175	0.00983809	yes
Gb_00132	41.4551	53.2731	0.361856	Up	0.01105	0.0441119	yes
Gb_00133	6.8449	3.94416	-0.795311	Down	5e-05	0.000439452	yes
Gb_00135	7.49864	7.75898	0.0492385	Up	0.8097	0.901099	no
Gb_00141	79.718	77.9756	-0.0318832	Down	0.82665	0.910751	no
Gb_00143	105.736	91.2407	-0.212714	Down	0.1168	0.26324	no
Gb_00145	27.2529	16.1627	-0.753736	Down	5e-05	0.000439452	yes
Gb_00146	40.8212	49.8845	0.289274	Up	0.03825	0.116425	no
Gb_00148	7.08135	6.32074	-0.163931	Down	0.45085	0.645876	no
Gb_00150	2.39673	3.08211	0.362848	Up	0.08225	0.20445	no
Gb_00153	6.45085	11.993	0.894634	Up	0.15575	0.318815	no
Gb_00154	10.0367	7.95576	-0.335211	Down	0.0614	0.165371	no
Gb_00156	1.72822	1.43961	-0.263608	Down	0.70105	0.836766	no
Gb_00157	124.539	95.9295	-0.376555	Down	0.0172	0.062659	no
Gb_00159	17.4925	15.213	-0.201435	Down	0.24105	0.42826	no
Gb_00162	840.577	692.805	-0.278931	Down	0.0493	0.140917	no
Gb_00163	56.1879	53.9582	-0.0584154	Down	0.70195	0.83731	no
Gb_00164	4.29217	8.20187	0.934244	Up	0.0001	0.000825673	yes
Gb_00166	2.18553	5.07723	1.21606	Up	5e-05	0.000439452	yes
Gb_00168	13.5185	13.0719	-0.0484678	Down	0.77005	0.878479	no
Gb_00169	101.543	95.2157	-0.0928141	Down	0.56065	0.736144	no
Gb_00170	1.31635	0.866878	-0.602639	Down	0.1461	0.306764	no
Gb_00171	134.919	103.682	-0.379928	Down	0.1651	0.331239	no
Gb_00172	5.44836	6.2882	0.206824	Up	0.42355	0.620618	no
Gb_00173	479.382	405.264	-0.242313	Down	0.1873	0.360737	no
Gb_00177	4.37886	1.58797	-1.46337	Down	0.0004	0.00279726	yes
Gb_00179	150.568	122.45	-0.298213	Down	0.0322	0.101667	no
Gb_00186	1.11404	0.324107	-1.78125	Down	0.00275	0.0143579	yes
Gb_00189	22.1279	30.0993	0.443868	Up	0.0012	0.00715249	yes
Gb_00190	27.7414	8.01244	-1.79173	Down	5e-05	0.000439452	yes
Gb_00191	2.75294	2.10116	-0.389789	Down	0.45465	0.64936	no
Gb_00193	0.999465	0.44566	-1.16521	Down	0.02305	0.0787338	no
Gb_00194	2.87394	2.43317	-0.240193	Down	0.2805	0.472519	no
Gb_00195	0.710934	0.693873	-0.0350446	Down	0.9258	0.962269	no
Gb_00196	528.864	364.347	-0.537583	Down	0.1174	0.264107	no
Gb_00197	11.1433	8.7342	-0.351423	Down	0.08465	0.208722	no
Gb_00199	0.823984	0.667864	-0.303062	Down	0.3471	0.545224	no
Gb_00201	1.47079	1.52923	0.0562223	Up	0.8258	0.910346	no
Gb_00204	3.58907	4.08317	0.186078	Up	0.34995	0.548122	no
Gb_00206	3.1821	2.65805	-0.259607	Down	0.21645	0.39834	no
Gb_00207	10.7614	11.4645	0.0913073	Up	0.52285	0.706665	no
Gb_00208	36.5839	27.7761	-0.397365	Down	0.0519	0.146455	no
Gb_00209	1.90016	1.58043	-0.265801	Down	0.30735	0.502503	no
Gb_00210	2.26442	2.19112	-0.0474725	Down	0.9626	0.980053	no
Gb_00212	1.19401	1.41254	0.242473	Up	0.5617	0.736892	no
Gb_00213	3.33814	3.55379	0.0903168	Up	0.61595	0.77755	no
Gb_00215	21.0412	20.463	-0.0402043	Down	0.8536	0.925689	no
Gb_00216	41.212	31.8525	-0.371659	Down	0.00755	0.0325892	yes
Gb_00217	6.61448	6.20598	-0.0919679	Down	0.53625	0.717544	no
Gb_00220	0.583378	0.4679	-0.31823	Down	0.45895	0.652842	no
Gb_00221	15.2174	13.146	-0.211107	Down	0.34515	0.54303	no
Gb_00224	26.6716	21.7147	-0.296636	Down	0.105	0.244111	no
Gb_00228	34.5235	35.7576	0.0506705	Up	0.7135	0.844579	no
Gb_00230	23.8273	21.048	-0.178937	Down	0.2457	0.433664	no
Gb_00233	22.9824	19.4833	-0.238289	Down	0.1446	0.304605	no
Gb_00235	0.376991	0.649314	0.784387	Up	0.13455	0.290236	no
Gb_00237	23.6581	6.3338	-1.90119	Down	0.0007	0.00453466	yes
Gb_00238	45.5289	42.1663	-0.110692	Down	0.71625	0.84616	no
Gb_00240	4.36327	4.94472	0.18048	Up	0.42245	0.619784	no
Gb_00248	34.8319	33.9932	-0.0351615	Down	0.81395	0.90382	no
Gb_00249	909.737	736.884	-0.304013	Down	0.03	0.0962817	no
Gb_00250	21.3489	21.1355	-0.0144909	Down	0.9759	0.986289	no
Gb_00253	71.1815	59.1456	-0.26723	Down	0.1526	0.315021	no
Gb_00254	12.4062	11.9476	-0.0543295	Down	0.75065	0.867037	no
Gb_00255	44.2765	10.7041	-2.04838	Down	5e-05	0.000439452	yes
Gb_00256	16.2791	20.0994	0.304126	Up	0.11775	0.264652	no
Gb_00257	40.7534	36.1911	-0.171288	Down	0.2379	0.424261	no
Gb_00258	14.0921	10.6192	-0.408222	Down	0.00445	0.021332	yes
Gb_00259	2.05478	1.86187	-0.142233	Down	0.53545	0.717244	no
Gb_00260	75.4844	4.23997	-4.15405	Down	5e-05	0.000439452	yes
Gb_00261	20.5428	20.449	-0.00659602	Down	0.96455	0.980899	no
Gb_00262	28.3752	22.4673	-0.336804	Down	0.02525	0.0844961	no
Gb_00263	33.6285	31.6967	-0.0853492	Down	0.53965	0.720522	no
Gb_00264	15.8427	15.3994	-0.0409487	Down	0.8648	0.930882	no
Gb_00265	968.343	713.993	-0.43961	Down	0.0116	0.0458304	yes
Gb_00269	5.55976	7.56158	0.443666	Up	0.05235	0.14742	no
Gb_00270	0.649433	0.281296	-1.20709	Down	0.00135	0.00788754	yes
Gb_00271	17.6375	19.1271	0.116968	Up	0.40775	0.606154	no
Gb_00272	43.4649	47.1114	0.116227	Up	0.7282	0.854005	no
Gb_00274	16.5131	18.5254	0.165899	Up	0.25405	0.44148	no
Gb_00277	1.88769	0.0496411	-5.24894	Down	0.24465	0.432402	no
Gb_00278	1.95529	1.4806	-0.401198	Down	0.4088	0.606942	no
Gb_00280	0.871838	0.433879	-1.00677	Down	0.4031	0.60172	no
Gb_00281	14.968	16.787	0.16546	Up	0.30435	0.499428	no
Gb_00285	0.75571	0.804985	0.0911287	Up	0.8566	0.927221	no
Gb_00287	2.38273	5.47243	1.19957	Up	0.1275	0.279925	no
Gb_00291	55.0419	24.9641	-1.14067	Down	0.2104	0.390989	no
Gb_00292	311.582	212.008	-0.555497	Down	5e-05	0.000439452	yes
Gb_00294	1.17496	3.63879	1.63084	Up	5e-05	0.000439452	yes
Gb_00295	52.675	49.94	-0.0769244	Down	0.8453	0.920921	no
Gb_00296	87.8322	78.927	-0.15423	Down	0.38075	0.580144	no
Gb_00297	38.4961	49.1361	0.352072	Up	0.01075	0.043153	yes
Gb_00298	118.178	101.731	-0.216196	Down	0.14335	0.303195	no
Gb_00300	8.72229	5.98503	-0.543348	Down	0.0081	0.034478	yes
Gb_00304	22.1639	28.704	0.37304	Up	0.0085	0.0358757	yes
Gb_00305	12.0107	13.2889	0.145901	Up	0.8756	0.935898	no
Gb_00307	67.489	49.0116	-0.461528	Down	0.0008	0.00507266	yes
Gb_00308	30.7182	24.975	-0.298607	Down	0.12075	0.2692	no
Gb_00309	686.311	660.922	-0.0543834	Down	0.76555	0.875796	no
Gb_00315	9.50253	9.23949	-0.0404979	Down	0.79915	0.89526	no
Gb_00316	5.4987	22.0308	2.00236	Up	5e-05	0.000439452	yes
Gb_00317	1.17813	0.529375	-1.15414	Down	0.19525	0.371155	no
Gb_00319	29.7395	30.3039	0.0271231	Up	0.92415	0.961491	no
Gb_00323	39.9248	49.1251	0.299175	Up	0.069	0.179611	no
Gb_00324	70.2462	92.1785	0.392011	Up	0.00415	0.0201697	yes
Gb_00327	146.104	109.913	-0.410631	Down	0.0067	0.029613	yes
Gb_00328	3.3367	0.73648	-2.1797	Down	5e-05	0.000439452	yes
Gb_00332	189.283	167.867	-0.173227	Down	0.2424	0.429694	no
Gb_00333	2.18713	2.72087	0.315026	Up	0.3817	0.58087	no
Gb_00335	1.21882	0.849174	-0.521354	Down	0.1557	0.318765	no
Gb_00338	0.941803	0.902515	-0.0614748	Down	0.86215	0.929416	no
Gb_00344	44.9517	44.4194	-0.0171856	Down	0.90545	0.951678	no
Gb_00347	201.963	176.972	-0.190566	Down	0.5976	0.763816	no
Gb_00348	35.8095	41.4174	0.209894	Up	0.1429	0.302687	no
Gb_00349	25.1772	16.6566	-0.596022	Down	5e-05	0.000439452	yes
Gb_00355	5.06179	6.40874	0.340395	Up	0.34785	0.545808	no
Gb_00356	4.57038	5.11794	0.163248	Up	0.59635	0.762695	no
Gb_00359	10.5414	12.2753	0.219698	Up	0.3626	0.561236	no
Gb_00360	3.82463	4.57997	0.260017	Up	0.1486	0.310365	no
Gb_00362	7.94203	8.07509	0.0239697	Up	0.95915	0.978327	no
Gb_00363	85.0985	9.90751	-3.10254	Down	5e-05	0.000439452	yes
Gb_00365	146.998	113.319	-0.375399	Down	0.0064	0.0285493	yes
Gb_00366	1.31072	5.88287	2.16616	Up	5e-05	0.000439452	yes
Gb_00367	11.7947	1.28483	-3.1985	Down	5e-05	0.000439452	yes
Gb_00369	34.9517	38.4772	0.138642	Up	0.33115	0.528801	no
Gb_00370	13.847	14.4326	0.0597595	Up	0.6914	0.830377	no
Gb_00372	10.9487	11.0697	0.015868	Up	0.8204	0.907574	no
Gb_00374	73.5754	69.6121	-0.0798842	Down	0.561	0.736314	no
Gb_00376	305.942	332.311	0.119272	Up	0.88435	0.940031	no
Gb_00377	12.5363	10.9682	-0.192781	Down	0.28105	0.473186	no
Gb_00380	796.225	1347.8	0.759364	Up	0.03525	0.109148	no
Gb_00381	1063.39	1152.58	0.116189	Up	0.4494	0.644703	no
Gb_00384	30.9049	39.5332	0.355229	Up	0.0493	0.140917	no
Gb_00387	4.84691	6.24296	0.365165	Up	0.27785	0.469376	no
Gb_00389	0.889201	1.49066	0.745373	Up	0.19545	0.371363	no
Gb_00391	2030.28	3550	0.806144	Up	0.01545	0.0575046	no
Gb_00392	0	329.46	inf	Up	0.1754	0.345548	no
Gb_00393	35.5443	40.1022	0.174063	Up	0.24675	0.434605	no
Gb_00395	35.4015	47.69	0.429877	Up	0.48095	0.672397	no
Gb_00397	6.44552	11.0064	0.771969	Up	0.00015	0.00118546	yes
Gb_00402	23.3422	27.153	0.218169	Up	0.14785	0.3093	no
Gb_00405	16.2159	14.0531	-0.206521	Down	0.2124	0.393187	no
Gb_00406	3.78708	2.82383	-0.42343	Down	0.31735	0.513244	no
Gb_00409	2.74208	3.1067	0.180113	Up	0.43205	0.629015	no
Gb_00411	1.31889	0.925992	-0.510255	Down	0.7462	0.864355	no
Gb_00413	2.83951	2.40924	-0.237064	Down	0.42225	0.619601	no
Gb_00414	222.084	214.381	-0.050932	Down	0.92235	0.960514	no
Gb_00415	30.4231	30.6882	0.0125166	Up	0.9519	0.975219	no
Gb_00416	1374.29	1383.11	0.00923724	Up	0.96665	0.982017	no
Gb_00417	44.2198	30.0769	-0.556039	Down	0.0009	0.00561105	yes
Gb_00419	4.37975	7.6596	0.806419	Up	0.00505	0.0236673	yes
Gb_00421	2.74365	0.0892702	-4.94177	Down	0.1515	0.313621	no
Gb_00422	30.9948	11.5748	-1.42104	Down	5e-05	0.000439452	yes
Gb_00423	10.5094	14.3943	0.453815	Up	0.0244	0.0824046	no
Gb_00429	21.2491	22.8683	0.105946	Up	0.6544	0.804627	no
Gb_00430	5.50397	7.03426	0.353926	Up	0.25145	0.439476	no
Gb_00431	21.162	22.8695	0.111944	Up	0.4495	0.644703	no
Gb_00436	17.061	13.359	-0.352893	Down	0.0338	0.105417	no
Gb_00437	0.695697	0.209348	-1.73256	Down	0.05615	0.155025	no
Gb_00445	18.6847	21.2526	0.18578	Up	0.4592	0.653084	no
Gb_00446	1.48431	0.384968	-1.94698	Down	0.0002	0.00152891	yes
Gb_00448	4.90252	4.78758	-0.0342242	Down	0.893	0.944499	no
Gb_00449	42.763	52.7955	0.304054	Up	0.0531	0.148985	no
Gb_00451	49.7794	46.3906	-0.101715	Down	0.57005	0.743079	no
Gb_00452	7.23011	3.20532	-1.17355	Down	5e-05	0.000439452	yes
Gb_00453	0.612308	0.481377	-0.347091	Down	0.3987	0.597478	no
Gb_00454	28.6902	32.7901	0.192701	Up	0.19705	0.373448	no
Gb_00455	1.18393	1.63838	0.468689	Up	0.1628	0.327912	no
Gb_00456	7.41668	10.1365	0.450719	Up	0.02635	0.0873079	no
Gb_00458	318.026	343.117	0.109555	Up	0.4942	0.683375	no
Gb_00461	68.0113	54.7018	-0.314186	Down	0.04125	0.123488	no
Gb_00462	0.623125	0	#NAME?	Down	5e-05	0.000439452	yes
Gb_00465	21.1359	24.5273	0.214694	Up	0.49495	0.683873	no
Gb_00466	24.092	22.6859	-0.0867611	Down	0.55145	0.729018	no
Gb_00468	128.776	150.217	0.222176	Up	0.12975	0.283394	no
Gb_00469	35.1774	86.1643	1.29244	Up	5e-05	0.000439452	yes
Gb_00473	13.8417	13.5753	-0.028034	Down	0.84355	0.920281	no
Gb_00474	5.33459	10.8107	1.01901	Up	5e-05	0.000439452	yes
Gb_00475	76.8279	18.181	-2.0792	Down	5e-05	0.000439452	yes
Gb_00476	2.07462	3.0217	0.542513	Up	0.12405	0.274289	no
Gb_00478	1.06818	2.70586	1.34093	Up	0.00065	0.00425116	yes
Gb_00479	5.18665	7.20205	0.473603	Up	0.0402	0.12095	no
Gb_00480	3.47007	1.38035	-1.32993	Down	0.00075	0.0048078	yes
Gb_00481	32.7284	43.963	0.425749	Up	0.0122	0.0478083	yes
Gb_00484	43.25	42.6012	-0.0218052	Down	0.8824	0.93928	no
Gb_00488	15.9179	17.8325	0.163861	Up	0.313	0.508622	no
Gb_00489	9.60124	11.5384	0.265156	Up	0.22305	0.406644	no
Gb_00490	2.95703	3.75688	0.345388	Up	0.1991	0.376085	no
Gb_00492	62.9938	60.0044	-0.0701419	Down	0.6073	0.771273	no
Gb_00493	49.4444	43.5025	-0.18471	Down	0.1821	0.354141	no
Gb_00494	1.08098	0.717607	-0.591076	Down	0.1587	0.322166	no
Gb_00498	16.4588	14.4504	-0.187745	Down	0.2408	0.42794	no
Gb_00500	4.92323	7.06518	0.521121	Up	0.11785	0.264804	no
Gb_00501	24.9691	18.4486	-0.436637	Down	0.0045	0.021538	yes
Gb_00502	27.3123	28.4714	0.0599623	Up	0.6926	0.831289	no
Gb_00503	32.425	27.9372	-0.214919	Down	0.14515	0.305187	no
Gb_00505	138.095	97.3078	-0.505039	Down	0.0009	0.00561105	yes
Gb_00506	82.8837	58.5192	-0.50218	Down	0.00035	0.0024938	yes
Gb_00507	81.5823	82.5103	0.0163186	Up	0.9805	0.988882	no
Gb_00508	1.35192	1.66854	0.303576	Up	0.36465	0.563379	no
Gb_00509	52.3874	46.6571	-0.167124	Down	0.40185	0.600658	no
Gb_00510	6.70323	11.6567	0.798227	Up	5e-05	0.000439452	yes
Gb_00511	6.00327	1.47754	-2.02255	Down	5e-05	0.000439452	yes
Gb_00513	4.75639	4.90836	0.0453745	Up	0.9224	0.960525	no
Gb_00516	9.14382	6.6695	-0.45522	Down	0.07455	0.190164	no
Gb_00518	14.9229	15.0411	0.0113851	Up	0.9443	0.971947	no
Gb_00519	2.07776	2.58877	0.317237	Up	0.2003	0.377422	no
Gb_00520	7.18784	8.2298	0.195299	Up	0.47435	0.667129	no
Gb_00521	4.37489	6.21974	0.507606	Up	0.01655	0.0607328	no
Gb_00522	2.33207	2.05343	-0.183575	Down	0.39975	0.598613	no
Gb_00523	31.5829	33.8114	0.0983695	Up	0.48205	0.673481	no
Gb_00525	80.827	59.1496	-0.45047	Down	0.22505	0.409074	no
Gb_00526	146.778	103.553	-0.50327	Down	0.0004	0.00279726	yes
Gb_00527	10.7216	15.5296	0.534497	Up	0.00625	0.0279921	yes
Gb_00528	10.7696	29.7527	1.46606	Up	5e-05	0.000439452	yes
Gb_00530	2.22077	0.317921	-2.80432	Down	5e-05	0.000439452	yes
Gb_00531	72.9064	66.8084	-0.126015	Down	0.39035	0.589102	no
Gb_00532	134.285	119.084	-0.173319	Down	0.2874	0.480253	no
Gb_00533	19.1041	22.9471	0.264431	Up	0.09405	0.224241	no
Gb_00539	1.57951	2.34943	0.572837	Up	0.23535	0.421152	no
Gb_00541	6.1126	6.82298	0.158616	Up	0.379	0.578232	no
Gb_00542	12.2045	13.3801	0.132682	Up	0.51115	0.697498	no
Gb_00543	26.0635	24.4736	-0.090807	Down	0.6864	0.827287	no
Gb_00546	8.20866	2.50719	-1.71108	Down	0.0002	0.00152891	yes
Gb_00547	20.5651	10.5881	-0.95775	Down	5e-05	0.000439452	yes
Gb_00550	18.3352	19.9188	0.119513	Up	0.4495	0.644703	no
Gb_00551	11.7523	10.935	-0.103987	Down	0.51875	0.70341	no
Gb_00552	23.5808	26.8026	0.184759	Up	0.23585	0.4218	no
Gb_00553	12.3329	9.66631	-0.35148	Down	0.03405	0.106008	no
Gb_00554	20.3485	27.4034	0.429438	Up	0.0029	0.015007	yes
Gb_00555	2.9939	2.19357	-0.448741	Down	0.41045	0.608582	no
Gb_00556	14.2358	7.42198	-0.939644	Down	0.0939	0.224014	no
Gb_00558	11.0883	5.30773	-1.06287	Down	5e-05	0.000439452	yes
Gb_00559	14.1049	14.6482	0.0545307	Up	0.7293	0.854641	no
Gb_00560	10.7481	1.64158	-2.71092	Down	5e-05	0.000439452	yes
Gb_00561	8.47386	2.12775	-1.99369	Down	5e-05	0.000439452	yes
Gb_00566	12.3432	9.34329	-0.401718	Down	0.27265	0.463431	no
Gb_00567	33.9052	26.5658	-0.351935	Down	0.0234	0.0797296	no
Gb_00571	4.8533	3.23583	-0.584833	Down	0.00925	0.0383616	yes
Gb_00573	0.785767	0.257336	-1.61045	Down	0.01875	0.0669928	no
Gb_00576	6.67488	16.1433	1.27413	Up	5e-05	0.000439452	yes
Gb_00577	5.47893	6.86044	0.324409	Up	0.11065	0.253193	no
Gb_00578	13.5624	12.3028	-0.140631	Down	0.36375	0.562342	no
Gb_00579	13.3409	17.246	0.370403	Up	0.01145	0.0453619	yes
Gb_00580	11.016	11.3739	0.0461271	Up	0.8517	0.924282	no
Gb_00588	21.3231	23.5678	0.144398	Up	0.3124	0.508017	no
Gb_00589	20.8287	20.6044	-0.015619	Down	0.91385	0.956201	no
Gb_00590	14.1839	15.3601	0.114928	Up	0.55795	0.734209	no
Gb_00591	10.6178	13.6762	0.365192	Up	0.0301	0.0965017	no
Gb_00592	0.457148	0.781562	0.773698	Up	0.17645	0.34692	no
Gb_00593	27.7465	26.3023	-0.0771183	Down	0.7373	0.859547	no
Gb_00597	8.7778	12.489	0.508724	Up	0.00985	0.0403252	yes
Gb_00599	12.498	11.997	-0.059027	Down	0.8368	0.915958	no
Gb_00600	41.3837	38.4134	-0.107454	Down	0.43605	0.632399	no
Gb_00601	5.10819	4.55044	-0.166807	Down	0.37085	0.569551	no
Gb_00602	58.0824	60.847	0.0670849	Up	0.71445	0.845032	no
Gb_00604	5.53446	3.67042	-0.592498	Down	0.00065	0.00425116	yes
Gb_00606	4.63215	9.4105	1.02259	Up	0.0002	0.00152891	yes
Gb_00607	23.7768	20.1193	-0.240978	Down	0.39055	0.589259	no
Gb_00608	9.93749	10.5681	0.0887572	Up	0.6516	0.803135	no
Gb_00609	14.1065	13.1188	-0.104729	Down	0.4894	0.679264	no
Gb_00611	75.9671	77.2005	0.0232351	Up	0.9079	0.952947	no
Gb_00617	76.3788	66.1036	-0.208442	Down	0.24245	0.429721	no
Gb_00618	6.65892	6.20937	-0.100843	Down	0.7316	0.855911	no
Gb_00621	4.48949	2.35787	-0.929065	Down	0.00195	0.0107651	yes
Gb_00622	1.37797	2.06432	0.583126	Up	0.0559	0.154509	no
Gb_00624	0.158471	0.856897	2.4349	Up	0.0292	0.0943683	no
Gb_00626	9.64359	10.4108	0.110445	Up	0.7806	0.884682	no
Gb_00628	12.1908	11.5973	-0.0720033	Down	0.6562	0.806213	no
Gb_00630	21.8274	10.497	-1.05616	Down	5e-05	0.000439452	yes
Gb_00631	19.5529	17.5694	-0.154316	Down	0.35855	0.557005	no
Gb_00634	37.5852	20.9753	-0.84147	Down	5e-05	0.000439452	yes
Gb_00636	20.0148	18.8435	-0.0869957	Down	0.6391	0.794311	no
Gb_00637	28.7753	23.8713	-0.269555	Down	0.1871	0.360494	no
Gb_00639	2.71982	3.07775	0.178365	Up	0.4312	0.628264	no
Gb_00640	28.6644	34.9609	0.286481	Up	0.0438	0.12923	no
Gb_00641	46.3747	4.2095	-3.46162	Down	5e-05	0.000439452	yes
Gb_00646	1.15423	0.450672	-1.35679	Down	0.45045	0.645503	no
Gb_00647	13.7229	10.6266	-0.368905	Down	0.05325	0.149269	no
Gb_00648	26.3689	20.0312	-0.396587	Down	0.00475	0.022515	yes
Gb_00650	20.0089	22.1458	0.146388	Up	0.35905	0.55757	no
Gb_00651	0.247658	0.934417	1.91572	Up	0.0003	0.00218708	yes
Gb_00653	36.8784	34.1393	-0.111344	Down	0.5296	0.712609	no
Gb_00657	3.65914	0.654365	-2.48333	Down	5e-05	0.000439452	yes
Gb_00658	12.0135	8.36885	-0.521557	Down	0.23775	0.424147	no
Gb_00659	13.7399	13.202	-0.057618	Down	0.72025	0.849069	no
Gb_00662	26.8076	27.5037	0.0369839	Up	0.80585	0.898886	no
Gb_00666	1.42579	1.02477	-0.476462	Down	0.56245	0.737205	no
Gb_00667	9.60123	0.0701385	-7.09687	Down	0.1531	0.315178	no
Gb_00668	39.8158	25.7881	-0.626635	Down	0.00025	0.00186297	yes
Gb_00669	8.57487	9.55321	0.155871	Up	0.4267	0.623856	no
Gb_00670	16.0351	19.474	0.280315	Up	0.1172	0.263851	no
Gb_00672	13.564	9.29572	-0.545143	Down	0.0051	0.0238243	yes
Gb_00675	2.04185	2.36097	0.209502	Up	0.30165	0.496825	no
Gb_00676	15.7719	22.2504	0.496474	Up	0.0003	0.00218708	yes
Gb_00678	9.71642	3.8802	-1.32429	Down	5e-05	0.000439452	yes
Gb_00679	4.13794	1.72772	-1.26004	Down	0.00525	0.0244227	yes
Gb_00682	136.572	80.417	-0.764093	Down	5e-05	0.000439452	yes
Gb_00683	1.77946	2.26959	0.350992	Up	0.12145	0.270392	no
Gb_00689	33.3816	26.8689	-0.313115	Down	0.1917	0.366708	no
Gb_00690	5.458	6.84402	0.326471	Up	0.5774	0.748604	no
Gb_00692	9.34386	6.09259	-0.616965	Down	0.06645	0.174978	no
Gb_00693	18.4539	21.0402	0.189225	Up	0.2818	0.474013	no
Gb_00694	5.24619	3.52006	-0.575671	Down	0.1501	0.312356	no
Gb_00695	0.441506	0.717362	0.700267	Up	0.23725	0.423502	no
Gb_00697	1.75307	2.33164	0.41146	Up	0.2195	0.402053	no
Gb_00698	68.6127	63.6603	-0.10808	Down	0.64865	0.801452	no
Gb_00700	2.52128	2.65092	0.0723389	Up	0.79885	0.895169	no
Gb_00701	15.0139	11.2411	-0.417509	Down	0.01105	0.0441119	yes
Gb_00702	12.6078	15.9073	0.335377	Up	0.0447	0.131207	no
Gb_00704	16.5028	13.1133	-0.331678	Down	0.2687	0.458847	no
Gb_00706	13.7523	17.4755	0.345667	Up	0.4848	0.6759	no
Gb_00707	333.429	318.466	-0.0662372	Down	0.69395	0.832299	no
Gb_00708	10.5048	10.2238	-0.0391231	Down	0.8665	0.931895	no
Gb_00709	1.70037	1.9946	0.230249	Up	0.48325	0.674543	no
Gb_00710	1.75036	2.44923	0.484676	Up	0.15885	0.32239	no
Gb_00713	4.5571	9.95149	1.1268	Up	0.00085	0.00534003	yes
Gb_00714	6.61852	9.19859	0.474905	Up	0.33665	0.534523	no
Gb_00715	0.384048	0.747603	0.960987	Up	0.1391	0.297203	no
Gb_00717	257.545	249.625	-0.0450622	Down	0.74625	0.864355	no
Gb_00725	12.9454	5.76894	-1.16607	Down	0.47025	0.662959	no
Gb_00727	11.5289	3.73225	-1.62713	Down	0.0002	0.00152891	yes
Gb_00729	0.652458	0.839977	0.364465	Up	0.60345	0.768133	no
Gb_00731	25.3155	22.0497	-0.199264	Down	0.20915	0.38958	no
Gb_00733	26.9683	19.9704	-0.433401	Down	0.01085	0.0434975	yes
Gb_00734	85.7582	74.938	-0.194577	Down	0.5359	0.717416	no
Gb_00735	18.1821	14.8296	-0.294044	Down	0.09105	0.218939	no
Gb_00739	59.154	41.4346	-0.513639	Down	0.2809	0.473031	no
Gb_00740	5.26384	4.59495	-0.196065	Down	0.3529	0.551229	no
Gb_00742	63.0416	66.4053	0.0749947	Up	0.5922	0.759702	no
Gb_00744	8.67497	19.4402	1.16411	Up	5e-05	0.000439452	yes
Gb_00746	77.3085	49.3435	-0.647767	Down	0.00025	0.00186297	yes
Gb_00748	116.228	74.9699	-0.632576	Down	0.54075	0.72148	no
Gb_00749	46.7356	47.355	0.0189926	Up	0.8962	0.94613	no
Gb_00751	2.29441	4.50214	0.972487	Up	0.01475	0.0554034	no
Gb_00752	8.40118	5.60147	-0.584786	Down	0.0658	0.173601	no
Gb_00753	1.8995	2.32038	0.288741	Up	0.70325	0.838128	no
Gb_00754	52.6065	43.5288	-0.273272	Down	0.05395	0.150818	no
Gb_00755	9.40308	12.3389	0.392011	Up	0.18235	0.354459	no
Gb_00756	17.5847	11.8052	-0.574897	Down	0.05445	0.15168	no
Gb_00757	1.36245	1.77159	0.378839	Up	0.14525	0.30524	no
Gb_00758	2.33721	2.0413	-0.195298	Down	0.53385	0.716168	no
Gb_00759	1.24433	0	#NAME?	Down	0.00115	0.00690309	yes
Gb_00760	162.237	154.647	-0.0691247	Down	0.6441	0.797536	no
Gb_00761	7.7608	7.75657	-0.000786858	Down	0.99645	0.997792	no
Gb_00764	8.73503	11.5364	0.401306	Up	0.0911	0.218995	no
Gb_00765	39.7474	34.9651	-0.184945	Down	0.19265	0.367923	no
Gb_00766	14.1511	30.3352	1.10007	Up	5e-05	0.000439452	yes
Gb_00767	174.733	142.961	-0.289533	Down	0.11115	0.253958	no
Gb_00769	1.72898	1.4721	-0.232048	Down	0.5218	0.706102	no
Gb_00770	21.322	20.4908	-0.0573652	Down	0.68865	0.828736	no
Gb_00771	0.585001	1.89	1.69188	Up	0.0072	0.0313709	yes
Gb_00772	1.25994	1.48031	0.232548	Up	0.78655	0.888063	no
Gb_00773	33.2587	22.3521	-0.573322	Down	0.00235	0.012591	yes
Gb_00774	2001.62	2564.22	0.357353	Up	0.83735	0.916246	no
Gb_00775	0.781774	0.250494	-1.64198	Down	0.01125	0.0447574	yes
Gb_00776	9.78089	6.91653	-0.499917	Down	0.00505	0.0236673	yes
Gb_00778	21.7673	13.1224	-0.730135	Down	5e-05	0.000439452	yes
Gb_00780	5.04733	1.25494	-2.0079	Down	5e-05	0.000439452	yes
Gb_00783	0.599379	0.81554	0.444287	Up	0.2789	0.470535	no
Gb_00784	17.7242	17.5544	-0.0138875	Down	0.9436	0.971634	no
Gb_00785	32.6972	31.0708	-0.0736078	Down	0.6117	0.774656	no
Gb_00787	2.68082	0.111948	-4.58177	Down	0.23255	0.418062	no
Gb_00789	62.6237	59.7014	-0.0689445	Down	0.66805	0.815424	no
Gb_00790	62.4701	56.9419	-0.133676	Down	0.4962	0.684906	no
Gb_00792	7.95682	0.454127	-4.13102	Down	5e-05	0.000439452	yes
Gb_00796	47.2876	30.4119	-0.636828	Down	0.00635	0.0283623	yes
Gb_00798	57.4437	74.7713	0.380337	Up	0.00545	0.025115	yes
Gb_00799	57.4574	37.9912	-0.596827	Down	0.00705	0.0308488	yes
Gb_00800	14.3253	24.686	0.785125	Up	5e-05	0.000439452	yes
Gb_00801	32.0537	15.8387	-1.01704	Down	5e-05	0.000439452	yes
Gb_00802	115.471	96.6217	-0.257111	Down	0.0675	0.176869	no
Gb_00803	1.85573	1.00814	-0.880287	Down	0.14555	0.305766	no
Gb_00805	66.3976	55.9523	-0.246933	Down	0.0766	0.194223	no
Gb_00810	238.479	54.0396	-2.14177	Down	5e-05	0.000439452	yes
Gb_00812	232.552	39.3178	-2.5643	Down	5e-05	0.000439452	yes
Gb_00815	16.6452	14.8028	-0.169235	Down	0.2753	0.466739	no
Gb_00816	63.2678	52.5215	-0.268563	Down	0.0648	0.171701	no
Gb_00818	54.5101	35.9742	-0.59956	Down	5e-05	0.000439452	yes
Gb_00819	38.6145	10.5654	-1.86979	Down	0.03845	0.11686	no
Gb_00820	2.36611	2.52238	0.0922676	Up	0.838	0.916589	no
Gb_00821	3.89426	9.86818	1.34143	Up	5e-05	0.000439452	yes
Gb_00822	75.9311	91.4519	0.268321	Up	0.08725	0.212868	no
Gb_00823	5.19696	7.65065	0.557915	Up	0.01105	0.0441119	yes
Gb_00824	314.756	175.483	-0.842901	Down	5e-05	0.000439452	yes
Gb_00826	3.79451	1395.87	8.52304	Up	5e-05	0.000439452	yes
Gb_00835	42.8976	36.8871	-0.217781	Down	0.154	0.316314	no
Gb_00839	11.862	16.8983	0.510533	Up	0.0006	0.00397071	yes
Gb_00840	119.922	94.4505	-0.344461	Down	0.0223	0.0767166	no
Gb_00841	11.3573	14.3552	0.337956	Up	0.07825	0.197204	no
Gb_00842	3.22104	1.31411	-1.29344	Down	5e-05	0.000439452	yes
Gb_00844	16.5103	12.676	-0.38126	Down	0.01075	0.043153	yes
Gb_00846	1.49013	1.12789	-0.401818	Down	0.1339	0.289419	no
Gb_00847	0.254804	15.2966	5.90768	Up	0.0013	0.00765372	yes
Gb_00848	1.31852	18.8351	3.83643	Up	5e-05	0.000439452	yes
Gb_00849	1.30425	1.62821	0.32007	Up	0.2901	0.483054	no
Gb_00850	0	3.32757	inf	Up	5e-05	0.000439452	yes
Gb_00851	2.1587	2.7577	0.3533	Up	0.16425	0.330066	no
Gb_00852	2.83656	2.47077	-0.199181	Down	0.4402	0.635899	no
Gb_00853	1.76958	2.21745	0.325492	Up	0.18315	0.355282	no
Gb_00854	19.1472	18.0503	-0.0851073	Down	0.69085	0.83022	no
Gb_00857	27.0331	35.5394	0.394693	Up	0.02645	0.0874857	no
Gb_00861	13.9036	12.9553	-0.10192	Down	0.75605	0.870243	no
Gb_00862	2.78559	2.75895	-0.01386	Down	0.947	0.972981	no
Gb_00863	39.4089	34.7013	-0.183531	Down	0.25305	0.440421	no
Gb_00864	4.20481	0.671144	-2.64734	Down	0.00265	0.0139098	yes
Gb_00865	13.6153	14.1972	0.0603853	Up	0.714	0.844622	no
Gb_00867	5.10024	3.37991	-0.593578	Down	0.004	0.0195881	yes
Gb_00868	145.57	54.4347	-1.41911	Down	0.0008	0.00507266	yes
Gb_00869	4.14993	5.33225	0.361657	Up	0.3258	0.522673	no
Gb_00871	2.05251	2.11151	0.0408836	Up	0.9018	0.949428	no
Gb_00872	420.972	157.015	-1.42283	Down	5e-05	0.000439452	yes
Gb_00875	15.5151	15.0532	-0.0436031	Down	0.7544	0.8692	no
Gb_00876	41.2894	18.7607	-1.13806	Down	5e-05	0.000439452	yes
Gb_00880	2.87308	4.6715	0.701286	Up	0.03705	0.113448	no
Gb_00883	3.02402	2.95762	-0.0320309	Down	0.9291	0.964269	no
Gb_00884	29.8233	42.7311	0.518846	Up	0.00115	0.00690309	yes
Gb_00885	12.7592	14.1898	0.153318	Up	0.4486	0.643905	no
Gb_00886	0.762269	1.04685	0.45768	Up	0.1171	0.263722	no
Gb_00887	18.7745	20.5803	0.132488	Up	0.42155	0.619092	no
Gb_00889	0.706285	0	#NAME?	Down	5e-05	0.000439452	yes
Gb_00890	2.53993	0.966597	-1.3938	Down	0.0037	0.018372	yes
Gb_00891	0.213725	0.618897	1.53394	Up	0.03685	0.112948	no
Gb_00893	3.26949	4.67596	0.516196	Up	0.1015	0.238277	no
Gb_00894	5.35845	7.04511	0.394804	Up	0.02905	0.0940198	no
Gb_00896	222.198	177.088	-0.32738	Down	0.02465	0.0831002	no
Gb_00899	3.19381	1.96574	-0.700207	Down	0.00135	0.00788754	yes
Gb_00903	0	0.762233	inf	Up	0.0038	0.0187925	yes
Gb_00904	5.29577	7.79214	0.557179	Up	0.0057	0.0259889	yes
Gb_00905	57.3936	52.8984	-0.117664	Down	0.38555	0.58463	no
Gb_00906	15.6008	14.7948	-0.0765301	Down	0.65255	0.8037	no
Gb_00907	286.052	326.111	0.189086	Up	0.2225	0.406065	no
Gb_00908	1.25611	1.39292	0.149143	Up	0.73845	0.86007	no
Gb_00910	55.7298	26.9038	-1.05064	Down	5e-05	0.000439452	yes
Gb_00912	27.0665	14.0544	-0.945485	Down	5e-05	0.000439452	yes
Gb_00913	16.6307	23.4828	0.497752	Up	0.0065	0.0288851	yes
Gb_00914	147.873	176.385	0.254363	Up	0.07275	0.186777	no
Gb_00915	7.52214	8.52882	0.181204	Up	0.4387	0.634744	no
Gb_00916	29.6562	25.8396	-0.198749	Down	0.54125	0.721833	no
Gb_00917	36.4028	23.164	-0.652164	Down	0.0472	0.13673	no
Gb_00921	5.2962	6.89558	0.380714	Up	0.0482	0.138791	no
Gb_00926	28.8455	28.7387	-0.00535254	Down	0.97195	0.984386	no
Gb_00927	10.9964	8.58143	-0.357747	Down	0.1397	0.298121	no
Gb_00928	15.6886	18.8897	0.26789	Up	0.1339	0.289419	no
Gb_00930	4.08753	4.73813	0.21309	Up	0.27275	0.463505	no
Gb_00936	1.36517	1.17284	-0.219073	Down	0.72605	0.852793	no
Gb_00938	2.09066	2.39829	0.198049	Up	0.6846	0.82603	no
Gb_00939	40.4621	39.3768	-0.0392252	Down	0.77205	0.879606	no
Gb_00940	11.0067	8.35837	-0.397088	Down	0.1325	0.287762	no
Gb_00942	1.32795	0.965652	-0.459625	Down	0.3221	0.518908	no
Gb_00943	7.99784	5.67368	-0.495324	Down	0.00705	0.0308488	yes
Gb_00945	0.325885	0.739706	1.18259	Up	0.02355	0.0801183	no
Gb_00946	19.8659	20.8945	0.0728289	Up	0.6537	0.80433	no
Gb_00947	6.63491	6.75918	0.0267712	Up	0.89475	0.945332	no
Gb_00948	0.122069	2.86447	4.5525	Up	0.057	0.156579	no
Gb_00951	2.16726	0.56464	-1.94047	Down	0.00015	0.00118546	yes
Gb_00952	9.77979	5.04951	-0.95366	Down	0.00015	0.00118546	yes
Gb_00956	142.518	114.279	-0.31858	Down	0.0443	0.130361	no
Gb_00957	88.369	54.54	-0.696225	Down	0.00315	0.0160903	yes
Gb_00958	11.838	5.21016	-1.18402	Down	5e-05	0.000439452	yes
Gb_00960	22.9293	28.9818	0.337957	Up	0.0197	0.0695966	no
Gb_00964	17.4259	15.3831	-0.179884	Down	0.1957	0.371731	no
Gb_00965	1.70662	0.132177	-3.6906	Down	0.0726	0.186548	no
Gb_00966	6.61144	0.529566	-3.64208	Down	5e-05	0.000439452	yes
Gb_00971	30.7807	30.8791	0.00460603	Up	0.9723	0.984537	no
Gb_00972	0.0878759	4.89952	5.80103	Up	0.0472	0.13673	no
Gb_00974	1.00808	50.9207	5.65857	Up	5e-05	0.000439452	yes
Gb_00975	0.0310725	2.99718	6.59183	Up	0.1296	0.283168	no
Gb_00977	14.6868	13.2255	-0.151203	Down	0.31215	0.507746	no
Gb_00978	44.2631	40.2613	-0.136708	Down	0.3403	0.538194	no
Gb_00980	11.6446	10.0044	-0.219024	Down	0.23695	0.423089	no
Gb_00982	0	3.14881	inf	Up	5e-05	0.000439452	yes
Gb_00983	59.6865	60.0688	0.00921119	Up	0.952	0.975219	no
Gb_00984	21.347	4.30356	-2.31043	Down	5e-05	0.000439452	yes
Gb_00985	33.113	14.051	-1.23673	Down	5e-05	0.000439452	yes
Gb_00987	358.961	325.542	-0.140986	Down	0.36505	0.563855	no
Gb_00993	100.805	103.239	0.0344176	Up	0.802	0.897004	no
Gb_00995	869.295	619.748	-0.488164	Down	0.0003	0.00218708	yes
Gb_00996	56.2903	50.5874	-0.154107	Down	0.5072	0.694154	no
Gb_00998	1.88701	1.41407	-0.416249	Down	0.3351	0.533062	no
Gb_01003	19.4907	21.829	0.163461	Up	0.34415	0.541908	no
Gb_01004	0.926374	2.20535	1.25134	Up	0.003	0.0154333	yes
Gb_01005	12.8156	14.1985	0.147845	Up	0.39305	0.591612	no
Gb_01008	9.47117	0.803589	-3.55901	Down	5e-05	0.000439452	yes
Gb_01009	932.569	675.618	-0.465003	Down	0.00165	0.00935954	yes
Gb_01010	29.5574	45.3451	0.617429	Up	5e-05	0.000439452	yes
Gb_01011	8.4924	9.09178	0.0983894	Up	0.8489	0.922821	no
Gb_01012	88.3867	26.9372	-1.71423	Down	5e-05	0.000439452	yes
Gb_01013	4.65472	4.98467	0.0988048	Up	0.6952	0.833106	no
Gb_01016	53.9852	31.9651	-0.756064	Down	0.0125	0.0486885	yes
Gb_01018	8.30985	18.0256	1.11716	Up	5e-05	0.000439452	yes
Gb_01019	61.402	46.0396	-0.415412	Down	0.0039	0.0191749	yes
Gb_01023	27.7057	29.8667	0.108359	Up	0.81585	0.905029	no
Gb_01028	25.3537	17.1615	-0.563021	Down	0.0003	0.00218708	yes
Gb_01029	63.7851	32.4217	-0.976262	Down	5e-05	0.000439452	yes
Gb_01030	16.3218	10.5904	-0.624037	Down	0.0067	0.029613	yes
Gb_01031	1.93028	0.62416	-1.62882	Down	0.0857	0.210404	no
Gb_01039	1.7138	0.491859	-1.80089	Down	0.0138	0.0525509	no
Gb_01046	8.15022	10.3003	0.337779	Up	0.11605	0.262055	no
Gb_01047	6.24257	2.58065	-1.27441	Down	0.1123	0.255776	no
Gb_01048	1.3759	2.22475	0.693273	Up	0.06445	0.171107	no
Gb_01051	33.8834	34.6495	0.0322577	Up	0.8341	0.914321	no
Gb_01052	5.71322	3.96108	-0.52841	Down	0.0393	0.118869	no
Gb_01054	8.85253	8.45829	-0.0657238	Down	0.7121	0.843554	no
Gb_01057	22.5355	17.6742	-0.35055	Down	0.02345	0.0798335	no
Gb_01058	54.6631	51.6591	-0.0815441	Down	0.5956	0.762093	no
Gb_01059	5.43345	0.765817	-2.8268	Down	0.07965	0.199585	no
Gb_01060	9.79545	9.29315	-0.0759446	Down	0.7069	0.840233	no
Gb_01061	8.40175	1.16347	-2.85226	Down	5e-05	0.000439452	yes
Gb_01068	20.0854	21.1448	0.074153	Up	0.60265	0.767353	no
Gb_01070	24.1623	23.1545	-0.0614675	Down	0.672	0.817946	no
Gb_01073	1.7105	5.70677	1.73826	Up	5e-05	0.000439452	yes
Gb_01074	2.64619	29.9807	3.50204	Up	5e-05	0.000439452	yes
Gb_01075	85.0104	68.6608	-0.308153	Down	0.0472	0.13673	no
Gb_01078	47.0337	44.641	-0.0753265	Down	0.67825	0.822067	no
Gb_01083	22.1449	29.0827	0.393187	Up	0.00775	0.0332943	yes
Gb_01084	94.8801	82.6604	-0.198909	Down	0.4948	0.683819	no
Gb_01086	35.4844	0.673236	-5.71993	Down	0.0029	0.015007	yes
Gb_01087	38.3968	64.3068	0.743987	Up	0.00125	0.00740733	yes
Gb_01088	69.1727	47.6016	-0.539192	Down	0.00265	0.0139098	yes
Gb_01089	26.9666	16.7043	-0.690952	Down	5e-05	0.000439452	yes
Gb_01094	4.67513	5.83363	0.319387	Up	0.09435	0.22476	no
Gb_01096	30.391	48.7718	0.682401	Up	5e-05	0.000439452	yes
Gb_01098	270.857	266.307	-0.0244402	Down	0.85815	0.927698	no
Gb_01106	5.10629	11.596	1.18329	Up	0.00015	0.00118546	yes
Gb_01107	137.293	153.181	0.157985	Up	0.32815	0.52531	no
Gb_01109	29.6777	31.0447	0.0649661	Up	0.64965	0.801819	no
Gb_01113	3.39885	2.98041	-0.189539	Down	0.6215	0.781781	no
Gb_01114	4.11893	5.32864	0.371499	Up	0.049	0.140452	no
Gb_01115	44.6774	38.3674	-0.219664	Down	0.1383	0.296087	no
Gb_01116	8.30237	6.87443	-0.272282	Down	0.66825	0.815506	no
Gb_01118	2.04934	3.31014	0.691733	Up	0.00735	0.031866	yes
Gb_01120	53.5535	43.9478	-0.285192	Down	0.04295	0.127319	no
Gb_01121	10.8851	7.90215	-0.462039	Down	0.3206	0.517035	no
Gb_01126	3.77318	3.24432	-0.217865	Down	0.44365	0.63908	no
Gb_01127	1.32863	0.473386	-1.48885	Down	0.00185	0.0103128	yes
Gb_01128	43.756	71.3457	0.705347	Up	5e-05	0.000439452	yes
Gb_01129	3.04376	0.846491	-1.84629	Down	0.00155	0.00888264	yes
Gb_01130	7.39254	7.9207	0.0995583	Up	0.6824	0.824755	no
Gb_01131	15.5389	9.51442	-0.707694	Down	0.0019	0.0105389	yes
Gb_01136	23.2487	26.0802	0.16581	Up	0.39675	0.595319	no
Gb_01137	22.8185	20.5711	-0.149584	Down	0.37935	0.578622	no
Gb_01138	44.7926	43.2441	-0.0507594	Down	0.71355	0.844579	no
Gb_01142	2.4897	3.0331	0.284825	Up	0.50415	0.6916	no
Gb_01144	41.4894	44.0796	0.0873665	Up	0.55625	0.732679	no
Gb_01146	6.73214	3.30403	-1.02684	Down	0.0007	0.00453466	yes
Gb_01150	12.5021	15.3282	0.294021	Up	0.0702	0.181943	no
Gb_01152	18.4346	17.2047	-0.0996166	Down	0.9018	0.949428	no
Gb_01154	49.2956	40.5021	-0.283465	Down	0.25515	0.442952	no
Gb_01155	10.443	15.4387	0.564016	Up	0.00025	0.00186297	yes
Gb_01161	18.0023	19.9676	0.14948	Up	0.38005	0.579294	no
Gb_01162	23.7916	6.81769	-1.8031	Down	5e-05	0.000439452	yes
Gb_01164	10.2641	10.5803	0.0437742	Up	0.8461	0.921465	no
Gb_01165	0.291908	0.695447	1.25243	Up	0.00235	0.012591	yes
Gb_01166	0.689033	1.22103	0.825448	Up	0.6893	0.829072	no
Gb_01167	2.46036	4.99442	1.02145	Up	5e-05	0.000439452	yes
Gb_01169	10.7111	2.32257	-2.20532	Down	5e-05	0.000439452	yes
Gb_01170	0.391902	1.38511	1.82144	Up	0.00165	0.00935954	yes
Gb_01171	2.40253	1.02798	-1.22475	Down	0.0023	0.0123663	yes
Gb_01174	1.20631	0.57693	-1.06413	Down	0.0054	0.0249502	yes
Gb_01177	9.32983	6.0351	-0.628474	Down	0.0004	0.00279726	yes
Gb_01178	33.3164	31.7312	-0.0703315	Down	0.78655	0.888062	no
Gb_01179	87.4336	79.1651	-0.143322	Down	0.31325	0.508928	no
Gb_01180	3.76238	2.84755	-0.401922	Down	0.134	0.289457	no
Gb_01181	2.96754	2.66574	-0.154732	Down	0.6014	0.766557	no
Gb_01183	8.99994	9.94785	0.14447	Up	0.3822	0.581091	no
Gb_01184	5.3586	3.93962	-0.443798	Down	0.02535	0.0847152	no
Gb_01186	0.277875	1.3109	2.23805	Up	0.00115	0.00690309	yes
Gb_01192	17.7199	20.3887	0.202394	Up	0.24605	0.433939	no
Gb_01193	0.981305	1.04488	0.0905703	Up	0.89205	0.944105	no
Gb_01195	13.1629	17.6782	0.425498	Up	0.0646	0.171375	no
Gb_01197	9.52739	8.55238	-0.155755	Down	0.4903	0.679975	no
Gb_01198	45.2463	65.9765	0.544152	Up	0.0156	0.0579311	no
Gb_01200	18.361	18.2527	-0.00853166	Down	0.96085	0.979125	no
Gb_01202	21.6119	29.2396	0.436102	Up	0.00605	0.0272906	yes
Gb_01203	34.3734	33.6261	-0.0317087	Down	0.91195	0.955249	no
Gb_01204	3.04381	2.9505	-0.0449167	Down	0.8873	0.941783	no
Gb_01205	5.73341	4.50418	-0.348127	Down	0.19775	0.374255	no
Gb_01206	196.021	213.463	0.122975	Up	0.9276	0.963324	no
Gb_01207	46.5773	46.3043	-0.00848283	Down	0.95045	0.974883	no
Gb_01208	126.413	181.553	0.52225	Up	0.01985	0.0699855	no
Gb_01209	8.384	13.4868	0.685836	Up	0.001	0.00614089	yes
Gb_01210	52.6252	52.0703	-0.0152926	Down	0.9275	0.963313	no
Gb_01211	104.917	58.6311	-0.839513	Down	5e-05	0.000439452	yes
Gb_01212	81.762	30.2728	-1.43341	Down	5e-05	0.000439452	yes
Gb_01213	21.9699	15.0465	-0.5461	Down	0.03585	0.110518	no
Gb_01215	94.9928	54.712	-0.795959	Down	5e-05	0.000439452	yes
Gb_01216	36.1459	17.8772	-1.01571	Down	0.0001	0.000825673	yes
Gb_01217	47.7803	28.1452	-0.763526	Down	0.0001	0.000825673	yes
Gb_01221	10.9052	14.3497	0.396008	Up	0.14455	0.304578	no
Gb_01222	19.7379	13.6954	-0.527274	Down	0.00175	0.00983809	yes
Gb_01223	32.5867	39.5947	0.281025	Up	0.0511	0.144747	no
Gb_01224	2.1782	3.46039	0.667799	Up	0.00385	0.0189823	yes
Gb_01225	91.6218	74.4642	-0.299144	Down	0.03335	0.104371	no
Gb_01226	2.26343	1.68983	-0.421628	Down	0.0812	0.202312	no
Gb_01230	8.35636	7.53154	-0.149929	Down	0.3786	0.577765	no
Gb_01231	4.2122	6.52837	0.632149	Up	0.0128	0.0496051	yes
Gb_01232	1.22939	0.812912	-0.59677	Down	0.34365	0.541468	no
Gb_01233	13.7664	10.8958	-0.33738	Down	0.14135	0.300936	no
Gb_01234	6.43409	3.38833	-0.925163	Down	0.02985	0.0959383	no
Gb_01240	2.15147	1.00723	-1.09493	Down	0.00325	0.0165083	yes
Gb_01241	8.16528	14.5203	0.830502	Up	5e-05	0.000439452	yes
Gb_01242	64.0866	52.8427	-0.27832	Down	0.0437	0.128966	no
Gb_01243	16.2944	16.7531	0.0400481	Up	0.7995	0.895514	no
Gb_01244	4.092	4.74833	0.214614	Up	0.32525	0.522234	no
Gb_01245	1.38846	3.11337	1.165	Up	0.0001	0.000825673	yes
Gb_01246	4.55105	3.5556	-0.356109	Down	0.05755	0.157684	no
Gb_01247	30.0154	26.8707	-0.159669	Down	0.3138	0.509416	no
Gb_01249	25.332	18.4784	-0.455122	Down	0.086	0.210825	no
Gb_01250	427.405	215.678	-0.986728	Down	5e-05	0.000439452	yes
Gb_01251	60.9406	34.3584	-0.826741	Down	0.00035	0.0024938	yes
Gb_01254	12.0799	0.243532	-5.63235	Down	0.09125	0.21912	no
Gb_01255	16.6562	14.5476	-0.195281	Down	0.24625	0.434104	no
Gb_01256	72.6132	63.2821	-0.198436	Down	0.19145	0.366344	no
Gb_01257	502.317	349.482	-0.523381	Down	0.0003	0.00218708	yes
Gb_01258	1553.53	731.737	-1.08615	Down	0.00015	0.00118546	yes
Gb_01259	418.719	234.092	-0.838906	Down	5e-05	0.000439452	yes
Gb_01261	15.1685	15.976	0.0748305	Up	0.6852	0.82645	no
Gb_01262	40.8711	0.709626	-5.84788	Down	0.2476	0.435545	no
Gb_01263	18.9224	14.4073	-0.393299	Down	0.01075	0.043153	yes
Gb_01264	8.16457	9.8959	0.277455	Up	0.20925	0.389648	no
Gb_01265	0.79153	1.47876	0.901673	Up	0.0463	0.134823	no
Gb_01272	29.8886	21.3165	-0.487625	Down	0.0013	0.00765372	yes
Gb_01273	2.18653	2.19919	0.00833336	Up	0.98895	0.993159	no
Gb_01274	0.333113	1.09956	1.72284	Up	0.0063	0.0281852	yes
Gb_01276	30.3343	25.7195	-0.238091	Down	0.11595	0.261877	no
Gb_01281	41.2109	43.2475	0.0695898	Up	0.6273	0.786296	no
Gb_01283	0.366828	1.07525	1.5515	Up	0.4775	0.669602	no
Gb_01289	49.4338	15.2154	-1.69996	Down	5e-05	0.000439452	yes
Gb_01291	0.925232	2.2637	1.29079	Up	0.05185	0.146348	no
Gb_01292	10.6745	8.08279	-0.401237	Down	0.02905	0.0940198	no
Gb_01294	11.8386	14.9964	0.341115	Up	0.0198	0.0698293	no
Gb_01297	1.88493	4.50328	1.25646	Up	0.0003	0.00218708	yes
Gb_01298	12.3042	7.4286	-0.727983	Down	0.00045	0.00310795	yes
Gb_01303	177.201	172.768	-0.0365508	Down	0.8015	0.896813	no
Gb_01311	46.1987	47.1451	0.0292552	Up	0.95065	0.974966	no
Gb_01312	26.4673	22.6285	-0.226071	Down	0.1276	0.280094	no
Gb_01314	26.4589	35.0165	0.404281	Up	0.0068	0.0299525	yes
Gb_01315	0.721728	0.69015	-0.0645449	Down	0.9299	0.96448	no
Gb_01317	1.62623	2.48909	0.614086	Up	0.18435	0.356848	no
Gb_01320	8.31688	9.36218	0.170802	Up	0.3417	0.539366	no
Gb_01321	36.5154	18.7489	-0.961702	Down	5e-05	0.000439452	yes
Gb_01322	0.586957	0.460911	-0.348764	Down	0.34315	0.540958	no
Gb_01325	1.36598	4.94185	1.85511	Up	5e-05	0.000439452	yes
Gb_01326	1.05783	1.5219	0.52477	Up	0.10795	0.248731	no
Gb_01327	3.07564	2.78174	-0.144898	Down	0.52305	0.706702	no
Gb_01330	39.4033	44.7278	0.182857	Up	0.3051	0.50009	no
Gb_01333	8.28305	1.62636	-2.34852	Down	5e-05	0.000439452	yes
Gb_01335	11.5084	12.0844	0.0704675	Up	0.6953	0.833185	no
Gb_01336	15.6929	16.7752	0.0962161	Up	0.6834	0.825496	no
Gb_01337	5.88892	8.76851	0.574328	Up	0.02635	0.0873079	no
Gb_01340	134.65	118.618	-0.182887	Down	0.1838	0.356121	no
Gb_01341	2.9867	3.69443	0.3068	Up	0.29905	0.493702	no
Gb_01344	2.24701	2.91889	0.377414	Up	0.17425	0.343917	no
Gb_01347	44.2046	40.1913	-0.137312	Down	0.35155	0.549716	no
Gb_01348	32.1274	31.6497	-0.0216105	Down	0.89355	0.944755	no
Gb_01349	44.5493	38.7454	-0.201379	Down	0.154	0.316314	no
Gb_01350	1.54357	1.3095	-0.237259	Down	0.58495	0.754406	no
Gb_01352	4.53173	4.49529	-0.0116481	Down	0.95595	0.97674	no
Gb_01353	32.6988	28.7092	-0.187723	Down	0.2537	0.441121	no
Gb_01357	54.0435	43.2269	-0.322192	Down	0.0327	0.102835	no
Gb_01359	0.936952	0	#NAME?	Down	0.00515	0.0240304	yes
Gb_01363	40.5027	45.6769	0.173445	Up	0.2008	0.378044	no
Gb_01366	2.0433	1.97986	-0.0455043	Down	0.8763	0.93632	no
Gb_01369	9.88418	7.3654	-0.424358	Down	0.1802	0.352008	no
Gb_01374	7.8128	8.54309	0.128919	Up	0.4314	0.628406	no
Gb_01375	3.4408	2.96081	-0.216752	Down	0.47455	0.667334	no
Gb_01378	3.97118	2.82067	-0.49353	Down	0.20045	0.377617	no
Gb_01379	8.46473	11.1333	0.395352	Up	0.01425	0.0538882	no
Gb_01380	1.16951	0.220936	-2.4042	Down	0.0778	0.196393	no
Gb_01381	8.88474	17.508	0.978614	Up	5e-05	0.000439452	yes
Gb_01383	0.660362	0.11977	-2.46299	Down	0.0435	0.128515	no
Gb_01384	1.8149	2.90955	0.680907	Up	0.00205	0.0112263	yes
Gb_01387	12.9283	13.5475	0.0674907	Up	0.66025	0.809446	no
Gb_01390	30.7495	33.2489	0.112745	Up	0.59445	0.761337	no
Gb_01391	14.5041	12.0035	-0.272999	Down	0.07035	0.182216	no
Gb_01394	115.07	51.769	-1.15235	Down	5e-05	0.000439452	yes
Gb_01396	143.725	97.9432	-0.55329	Down	0.0012	0.00715249	yes
Gb_01400	102.885	78.6482	-0.387548	Down	0.00425	0.0205702	yes
Gb_01404	18.0978	21.0194	0.215912	Up	0.2376	0.423941	no
Gb_01406	0.127632	0.663321	2.37771	Up	0.48615	0.67659	no
Gb_01408	7.11824	5.48843	-0.375129	Down	0.02735	0.0895931	no
Gb_01409	2.91906	1.22901	-1.24801	Down	0.1183	0.265377	no
Gb_01413	27.799	25.8436	-0.105229	Down	0.4576	0.651866	no
Gb_01417	16.9197	13.2105	-0.357016	Down	0.01645	0.0604382	no
Gb_01420	0.976077	0.75992	-0.361147	Down	0.5539	0.730839	no
Gb_01424	0.785246	1.63305	1.05636	Up	0.00715	0.031214	yes
Gb_01425	28.1437	29.4473	0.0653209	Up	0.6405	0.795044	no
Gb_01427	24.5894	17.8812	-0.45959	Down	0.0147	0.0552579	no
Gb_01428	19.0491	14.9351	-0.351021	Down	0.01895	0.0675598	no
Gb_01429	125.196	131.841	0.0746123	Up	0.61475	0.776618	no
Gb_01430	26.7227	26.7174	-0.000288582	Down	0.9677	0.982677	no
Gb_01436	0.833613	0.942182	0.176627	Up	0.63545	0.792065	no
Gb_01437	15.339	16.4404	0.100043	Up	0.52815	0.711243	no
Gb_01438	33.6973	7.20625	-2.22531	Down	0.0727	0.186687	no
Gb_01447	2.04077	4.11747	1.01264	Up	0.00025	0.00186297	yes
Gb_01448	4.54405	4.5025	-0.0132502	Down	0.9703	0.983445	no
Gb_01449	0.99825	1.80942	0.858052	Up	0.25205	0.439988	no
Gb_01450	64.5804	55.2294	-0.225659	Down	0.11415	0.258908	no
Gb_01451	11.8055	12.7566	0.111779	Up	0.4417	0.637356	no
Gb_01455	116.181	118.913	0.0335329	Up	0.80975	0.901114	no
Gb_01456	0	3.70409	inf	Up	5e-05	0.000439452	yes
Gb_01458	17.1044	15.0463	-0.184961	Down	0.2557	0.443374	no
Gb_01461	18.6208	17.0966	-0.123204	Down	0.5113	0.6975	no
Gb_01463	74.4714	54.173	-0.459112	Down	0.00065	0.00425116	yes
Gb_01464	3.7911	1.89476	-1.0006	Down	0.10415	0.242756	no
Gb_01467	21.1691	22.0009	0.0556039	Up	0.7463	0.864372	no
Gb_01468	1.25299	1.83275	0.548635	Up	0.14455	0.304578	no
Gb_01471	59.5249	60.1566	0.0152301	Up	0.91615	0.957104	no
Gb_01478	11.0844	9.40419	-0.237151	Down	0.13615	0.292658	no
Gb_01481	324.107	208.554	-0.636047	Down	0.00555	0.0254706	yes
Gb_01483	38.8977	34.3774	-0.178226	Down	0.23355	0.419092	no
Gb_01485	55.5029	43.282	-0.358796	Down	0.00925	0.0383616	yes
Gb_01487	282.452	132.407	-1.09303	Down	5e-05	0.000439452	yes
Gb_01488	13.6745	14.5482	0.0893623	Up	0.70915	0.841807	no
Gb_01490	1.72645	1.67952	-0.0397661	Down	0.8925	0.944377	no
Gb_01493	142.299	113.83	-0.322051	Down	0.029	0.0939199	no
Gb_01495	4.33462	4.01772	-0.109527	Down	0.6281	0.787057	no
Gb_01498	26.1078	25.1649	-0.0530658	Down	0.8277	0.911268	no
Gb_01499	23.4758	18.5365	-0.340805	Down	0.06615	0.1743	no
Gb_01500	5.46416	1.0715	-2.35037	Down	0.0016	0.0091223	yes
Gb_01502	49.92	12.2777	-2.02358	Down	5e-05	0.000439452	yes
Gb_01504	131.807	87.479	-0.591413	Down	5e-05	0.000439452	yes
Gb_01505	25.426	14.0664	-0.854052	Down	5e-05	0.000439452	yes
Gb_01507	30.0645	6.327	-2.24847	Down	5e-05	0.000439452	yes
Gb_01512	6.29355	5.83407	-0.109371	Down	0.5965	0.762847	no
Gb_01513	35.293	32.1761	-0.133394	Down	0.36825	0.566693	no
Gb_01514	27.1494	36.6001	0.430928	Up	0.0032	0.0162881	yes
Gb_01515	1.24699	0.608682	-1.03469	Down	0.0202	0.0709951	no
Gb_01516	1.93254	3.79614	0.974038	Up	5e-05	0.000439452	yes
Gb_01520	490.354	695.412	0.504043	Up	0.0086	0.0362355	yes
Gb_01521	100.49	106.885	0.08901	Up	0.61365	0.775947	no
Gb_01523	61.2605	67.4711	0.139313	Up	0.3361	0.534064	no
Gb_01527	39.6475	27.0138	-0.553535	Down	0.0009	0.00561105	yes
Gb_01528	102.192	101.553	-0.00905022	Down	0.95325	0.975797	no
Gb_01529	19.0511	22.6339	0.248613	Up	0.21545	0.397066	no
Gb_01532	0.891363	1.22482	0.458489	Up	0.16245	0.327341	no
Gb_01535	23.5789	23.7798	0.012242	Up	0.9438	0.971799	no
Gb_01537	0.604672	0.333694	-0.857624	Down	0.12905	0.282444	no
Gb_01539	0.582722	0.575702	-0.0174861	Down	0.973	0.984799	no
Gb_01542	15.4023	16.7043	0.117078	Up	0.70055	0.836372	no
Gb_01545	56.3789	43.589	-0.371192	Down	0.0121	0.0474847	yes
Gb_01547	59.5165	60.5934	0.0258721	Up	0.8536	0.925689	no
Gb_01548	2.75609	2.95205	0.0990924	Up	0.6681	0.815444	no
Gb_01549	13.2971	14.3241	0.107331	Up	0.4581	0.652351	no
Gb_01550	9.8758	8.0289	-0.298696	Down	0.0545	0.151785	no
Gb_01551	1.09275	1.11895	0.0341921	Up	0.9321	0.965586	no
Gb_01556	30.0383	25.0313	-0.263068	Down	0.0575	0.157582	no
Gb_01557	13.1254	11.3866	-0.205033	Down	0.287	0.479813	no
Gb_01559	40.0921	34.311	-0.224644	Down	0.1113	0.254206	no
Gb_01560	28.9365	26.4654	-0.128782	Down	0.52075	0.704992	no
Gb_01561	37.8424	37.1189	-0.0278513	Down	0.86115	0.92895	no
Gb_01562	3.31623	1.948	-0.767549	Down	0.00265	0.0139098	yes
Gb_01563	45.7502	52.5196	0.199077	Up	0.157	0.320225	no
Gb_01565	6.6963	7.58088	0.179	Up	0.5602	0.735868	no
Gb_01566	7.5123	3.9998	-0.909328	Down	0.0022	0.0119095	yes
Gb_01568	11.0524	12.5198	0.179851	Up	0.3022	0.497297	no
Gb_01572	14.5378	16.0667	0.144262	Up	0.3798	0.578984	no
Gb_01578	93.4441	82.4916	-0.179856	Down	0.18885	0.362669	no
Gb_01579	46.5223	44.2507	-0.0722231	Down	0.7436	0.863405	no
Gb_01580	4.42728	5.52951	0.320731	Up	0.447	0.642247	no
Gb_01581	6.39466	6.41771	0.00519082	Up	0.97675	0.986519	no
Gb_01582	1.13683	1.63982	0.528523	Up	0.0596	0.161676	no
Gb_01583	17.8904	11.2625	-0.667659	Down	0.00615	0.0276451	yes
Gb_01584	13.0306	15.6615	0.265321	Up	0.08985	0.217011	no
Gb_01585	7.32796	19.7547	1.43071	Up	5e-05	0.000439452	yes
Gb_01586	44.5404	56.0164	0.330735	Up	0.02115	0.073617	no
Gb_01587	211.881	148.966	-0.508268	Down	0.0003	0.00218708	yes
Gb_01588	2.48965	2.72045	0.127898	Up	0.5715	0.744243	no
Gb_01592	4.34291	3.44102	-0.335826	Down	0.12495	0.276006	no
Gb_01599	11.9204	6.69888	-0.831446	Down	0.0002	0.00152891	yes
Gb_01601	53.7763	33.5655	-0.679991	Down	5e-05	0.000439452	yes
Gb_01603	39.9205	28.5603	-0.483119	Down	0.0005	0.00340536	yes
Gb_01604	881.711	660.465	-0.416824	Down	0.0138	0.0525509	no
Gb_01605	6.94374	7.59794	0.129896	Up	0.66225	0.810926	no
Gb_01607	10.4834	10.1674	-0.0441567	Down	0.81995	0.907362	no
Gb_01609	71.7103	41.2427	-0.798044	Down	5e-05	0.000439452	yes
Gb_01610	32.6134	32.4074	-0.00913853	Down	0.9479	0.973529	no
Gb_01616	0.92162	0.64511	-0.514626	Down	0.5751	0.747122	no
Gb_01618	1.67228	1.53258	-0.125857	Down	0.62595	0.785085	no
Gb_01622	2.92004	1.71776	-0.765464	Down	0.3289	0.526167	no
Gb_01624	7.17215	7.56303	0.0765591	Up	0.79235	0.891371	no
Gb_01625	9.66644	11.3236	0.228276	Up	0.13135	0.285973	no
Gb_01626	9.67852	12.9225	0.417028	Up	0.6041	0.768721	no
Gb_01628	9.76437	10.3102	0.078468	Up	0.70635	0.840027	no
Gb_01631	9.20374	11.6051	0.334463	Up	0.06705	0.176198	no
Gb_01633	4.43134	4.69973	0.0848352	Up	0.70405	0.838633	no
Gb_01637	11.3019	12.2101	0.111509	Up	0.4655	0.65876	no
Gb_01638	5.49674	4.80974	-0.192617	Down	0.3501	0.548252	no
Gb_01639	36.319	46.8165	0.36629	Up	0.00995	0.0406532	yes
Gb_01642	34.5064	32.6403	-0.0802098	Down	0.58205	0.75205	no
Gb_01646	82.6378	66.5412	-0.312555	Down	0.02505	0.0840331	no
Gb_01647	21.5517	81.2409	1.91441	Up	5e-05	0.000439452	yes
Gb_01648	2.95426	2.64444	-0.159836	Down	0.4802	0.671815	no
Gb_01649	1.03854	0.895049	-0.21452	Down	0.59065	0.758672	no
Gb_01650	41.2886	147.199	1.83395	Up	0.01385	0.0526923	no
Gb_01654	45.2396	27.5921	-0.713331	Down	5e-05	0.000439452	yes
Gb_01658	10.3627	3.24892	-1.67336	Down	5e-05	0.000439452	yes
Gb_01659	22.386	29.1475	0.380774	Up	0.03165	0.100305	no
Gb_01664	6.11213	6.88635	0.172064	Up	0.3553	0.553674	no
Gb_01666	59.172	62.0312	0.0680799	Up	0.62175	0.781975	no
Gb_01668	1.77491	1.06068	-0.742763	Down	0.0474	0.137212	no
Gb_01669	21.8575	23.3971	0.0982016	Up	0.782	0.885492	no
Gb_01670	38.6688	29.6005	-0.385549	Down	0.11715	0.263811	no
Gb_01671	41.1005	31.3748	-0.389549	Down	0.1013	0.237853	no
Gb_01672	84.6397	24.4109	-1.79381	Down	5e-05	0.000439452	yes
Gb_01673	6.92057	7.03115	0.0228709	Up	0.8828	0.939502	no
Gb_01674	1.19077	1.03833	-0.197631	Down	0.72345	0.851287	no
Gb_01676	19.2802	17.345	-0.152596	Down	0.38375	0.582725	no
Gb_01682	4.18552	4.85384	0.213718	Up	0.20045	0.377617	no
Gb_01683	5.01421	3.06157	-0.711751	Down	0.20665	0.386331	no
Gb_01684	3.63695	3.76549	0.0501054	Up	0.82415	0.909549	no
Gb_01686	19.1686	14.0018	-0.453135	Down	0.00405	0.0197738	yes
Gb_01687	62.9599	51.4866	-0.290238	Down	0.03685	0.112948	no
Gb_01689	14.6682	11.4548	-0.356734	Down	0.02425	0.0820335	no
Gb_01691	0.20709	0.600728	1.53646	Up	0.56995	0.743079	no
Gb_01692	31.217	19.5028	-0.678654	Down	5e-05	0.000439452	yes
Gb_01693	466.129	326.096	-0.515435	Down	0.0251	0.0841433	no
Gb_01695	15.6814	28.2226	0.847796	Up	5e-05	0.000439452	yes
Gb_01697	15.1168	10.9638	-0.463414	Down	0.0077	0.0331259	yes
Gb_01699	10.9125	4.39203	-1.31301	Down	5e-05	0.000439452	yes
Gb_01701	27.8461	34.4257	0.306008	Up	0.0503	0.142993	no
Gb_01702	21.7824	29.5251	0.438778	Up	0.0053	0.0245807	yes
Gb_01704	55.2893	56.1309	0.0217959	Up	0.87465	0.935356	no
Gb_01706	10.2396	12.9134	0.334707	Up	0.1607	0.324882	no
Gb_01707	4.71053	2.92564	-0.687137	Down	0.0094	0.0388524	yes
Gb_01708	56.8812	33.5687	-0.760835	Down	5e-05	0.000439452	yes
Gb_01709	41.5472	39.7021	-0.065534	Down	0.66695	0.814446	no
Gb_01710	5.4178	76.7561	3.8245	Up	5e-05	0.000439452	yes
Gb_01712	4.69348	5.34392	0.18724	Up	0.2894	0.482314	no
Gb_01713	203.556	197.002	-0.0472148	Down	0.7519	0.867338	no
Gb_01714	2.18336	2.24676	0.041295	Up	0.9027	0.949858	no
Gb_01717	2.07606	1.99229	-0.0594234	Down	0.81245	0.902808	no
Gb_01718	1.24871	1.53034	0.293412	Up	0.31215	0.507746	no
Gb_01720	5.11788	5.54719	0.116212	Up	0.6008	0.766174	no
Gb_01721	0.327205	0.839646	1.35958	Up	0.20705	0.386814	no
Gb_01722	3.3427	1.42342	-1.23165	Down	0.0007	0.00453466	yes
Gb_01723	2.07891	0.674239	-1.62449	Down	0.00025	0.00186297	yes
Gb_01724	26.5659	28.7472	0.113848	Up	0.5739	0.745918	no
Gb_01726	16.5883	19.4891	0.232498	Up	0.0981	0.231447	no
Gb_01733	45.2819	50.4386	0.155593	Up	0.26245	0.451378	no
Gb_01736	0.10379	1.09906	3.40454	Up	0.24995	0.438109	no
Gb_01739	0.660423	0.749399	0.182342	Up	0.8437	0.920322	no
Gb_01740	2.6329	2.2581	-0.221546	Down	0.3424	0.540123	no
Gb_01743	10.4326	13.3334	0.353953	Up	0.06245	0.167135	no
Gb_01744	22.5105	23.6968	0.0740951	Up	0.6405	0.795044	no
Gb_01745	31.2311	26.1762	-0.254731	Down	0.09175	0.22004	no
Gb_01747	0.242664	0.617533	1.34755	Up	0.1509	0.31314	no
Gb_01751	0.663377	0.856154	0.368041	Up	0.62225	0.782324	no
Gb_01752	26.4036	29.5302	0.16146	Up	0.234	0.419623	no
Gb_01753	2.20687	1.71554	-0.363342	Down	0.4897	0.679488	no
Gb_01759	2.59149	1.72039	-0.591046	Down	0.25755	0.445574	no
Gb_01760	19.0048	19.2355	0.0174073	Up	0.9021	0.949622	no
Gb_01761	14.8546	14.2162	-0.0633697	Down	0.67815	0.821987	no
Gb_01764	0.860764	11.7137	3.76644	Up	5e-05	0.000439452	yes
Gb_01765	16.8871	50.8176	1.5894	Up	5e-05	0.000439452	yes
Gb_01767	77.9681	60.0984	-0.375558	Down	0.0078	0.0334506	yes
Gb_01769	393.187	347.621	-0.1777	Down	0.1965	0.372665	no
Gb_01772	19.9345	18.8367	-0.0817208	Down	0.64915	0.801645	no
Gb_01773	94.3827	17.8731	-2.40073	Down	5e-05	0.000439452	yes
Gb_01774	107.982	95.3378	-0.179668	Down	0.2097	0.390101	no
Gb_01776	2.50866	2.71026	0.111515	Up	0.49615	0.684875	no
Gb_01777	0.365748	0.663061	0.858293	Up	0.0142	0.0537406	no
Gb_01779	11.0658	7.95753	-0.475719	Down	0.00735	0.031866	yes
Gb_01780	1.34384	1.1597	-0.212608	Down	0.62405	0.783663	no
Gb_01781	8.37726	2.945	-1.50821	Down	0.48245	0.673848	no
Gb_01782	30.9633	17.9732	-0.784708	Down	5e-05	0.000439452	yes
Gb_01784	110.334	45.0538	-1.29216	Down	5e-05	0.000439452	yes
Gb_01786	10.536	11.5714	0.135242	Up	0.37645	0.575491	no
Gb_01787	46.0053	45.6	-0.0127679	Down	0.92805	0.963669	no
Gb_01789	2.04818	2.25129	0.136413	Up	0.7767	0.882422	no
Gb_01794	3.35394	4.07313	0.280281	Up	0.39755	0.596337	no
Gb_01795	33.09	25.9032	-0.353265	Down	0.09565	0.227085	no
Gb_01797	0.704673	1.81077	1.36158	Up	0.0001	0.000825673	yes
Gb_01800	131.222	146.505	0.158938	Up	0.3594	0.557867	no
Gb_01801	29.9137	22.0245	-0.4417	Down	0.00895	0.0374019	yes
Gb_01803	7.62212	6.39167	-0.254	Down	0.60005	0.765711	no
Gb_01804	1121.82	1546.65	0.463302	Up	0.76995	0.878455	no
Gb_01809	9.8898	4.99724	-0.984811	Down	5e-05	0.000439452	yes
Gb_01810	14.3217	9.27954	-0.626079	Down	0.0001	0.000825673	yes
Gb_01811	3.7112	1.61787	-1.19779	Down	5e-05	0.000439452	yes
Gb_01812	16.2349	4.95766	-1.71136	Down	0.00135	0.00788754	yes
Gb_01813	14.58	14.8984	0.0311595	Up	0.8327	0.913685	no
Gb_01815	39.2409	27.0384	-0.537345	Down	0.0008	0.00507266	yes
Gb_01816	1.65813	0.389418	-2.09017	Down	5e-05	0.000439452	yes
Gb_01817	33.6404	41.1955	0.292294	Up	0.0355	0.109728	no
Gb_01821	1.572	1.47566	-0.091244	Down	0.79045	0.890499	no
Gb_01826	26.5458	25.4712	-0.0596116	Down	0.8181	0.906337	no
Gb_01829	3.52131	4.30216	0.288948	Up	0.2456	0.43355	no
Gb_01833	15.967	0.569982	-4.80804	Down	0.00055	0.00368554	yes
Gb_01834	0.461948	1.88614	2.02964	Up	0.0036	0.01797	yes
Gb_01835	271.865	222.493	-0.289133	Down	0.04585	0.133783	no
Gb_01836	4.68975	3.85388	-0.283197	Down	0.1838	0.356121	no
Gb_01837	2.34114	4.21499	0.848315	Up	0.002	0.0109893	yes
Gb_01838	25.3815	31.133	0.294666	Up	0.07655	0.194136	no
Gb_01839	7.86001	6.81494	-0.205829	Down	0.50315	0.690846	no
Gb_01841	0.62551	1.44415	1.20711	Up	0.6245	0.784033	no
Gb_01842	19.6909	16.0452	-0.295387	Down	0.0778	0.196393	no
Gb_01843	1.52383	2.26834	0.573939	Up	0.1315	0.286223	no
Gb_01847	100.307	77.5296	-0.371599	Down	0.01285	0.0497125	yes
Gb_01849	195.641	169.938	-0.203199	Down	0.14335	0.303195	no
Gb_01854	11.5891	12.9442	0.159536	Up	0.2841	0.476523	no
Gb_01855	3.29952	1.41583	-1.2206	Down	5e-05	0.000439452	yes
Gb_01858	322.539	304.048	-0.0851702	Down	0.7061	0.839852	no
Gb_01860	44.4258	47.9083	0.108876	Up	0.435	0.631588	no
Gb_01861	17.4769	18.1949	0.0580911	Up	0.69935	0.835549	no
Gb_01863	24.9456	2.50916	-3.31351	Down	5e-05	0.000439452	yes
Gb_01870	1.16687	0.126885	-3.20105	Down	0.14705	0.308205	no
Gb_01871	10.0967	4.52742	-1.15712	Down	0.0003	0.00218708	yes
Gb_01872	808.641	79.6245	-3.34422	Down	5e-05	0.000439452	yes
Gb_01873	4.70849	6.27497	0.414346	Up	0.0509	0.144347	no
Gb_01878	79.9281	84.5161	0.0805225	Up	0.603	0.767719	no
Gb_01880	9.11477	4.07102	-1.16282	Down	5e-05	0.000439452	yes
Gb_01884	64.7841	66.1674	0.0304816	Up	0.82965	0.912377	no
Gb_01885	48.3887	30.2017	-0.680041	Down	0.06795	0.177707	no
Gb_01886	2019.2	1912.15	-0.0785888	Down	0.7173	0.846852	no
Gb_01887	5.61823	0.0614622	-6.51427	Down	0.2523	0.439988	no
Gb_01888	36.666	26.9566	-0.443802	Down	0.0399	0.120224	no
Gb_01889	0.33456	2.42672	2.85867	Up	5e-05	0.000439452	yes
Gb_01891	2.05767	1.10563	-0.896147	Down	0.00295	0.0152304	yes
Gb_01894	1.59934	1.73454	0.117075	Up	0.68875	0.828736	no
Gb_01895	19.0085	22.0869	0.21655	Up	0.13085	0.285061	no
Gb_01896	9.20801	2.75272	-1.74203	Down	5e-05	0.000439452	yes
Gb_01898	8.66795	6.53783	-0.406879	Down	0.02375	0.0806869	no
Gb_01914	55.1743	51.0445	-0.112241	Down	0.41575	0.613512	no
Gb_01915	24.2118	30.449	0.330683	Up	0.0176	0.0637283	no
Gb_01920	47.413	37.1924	-0.350275	Down	0.01935	0.0686666	no
Gb_01925	5.77827	6.13294	0.085941	Up	0.63885	0.794161	no
Gb_01926	17.3117	33.4472	0.950136	Up	5e-05	0.000439452	yes
Gb_01927	19.959	38.4811	0.947108	Up	5e-05	0.000439452	yes
Gb_01929	16.3537	15.2424	-0.10153	Down	0.4902	0.679951	no
Gb_01935	1.25515	1.28227	0.0308445	Up	0.9483	0.973665	no
Gb_01937	7.01645	2.70905	-1.37296	Down	0.00015	0.00118546	yes
Gb_01938	29.0945	2.4414	-3.57496	Down	0.00445	0.021332	yes
Gb_01939	23.2086	11.6749	-0.991245	Down	5e-05	0.000439452	yes
Gb_01940	29.8326	26.7855	-0.15544	Down	0.3633	0.561895	no
Gb_01941	21.9615	23.4734	0.096052	Up	0.5891	0.75741	no
Gb_01942	7.84983	7.89362	0.00802573	Up	0.97105	0.984043	no
Gb_01945	52.3094	48.5898	-0.106416	Down	0.47875	0.670627	no
Gb_01947	76.1368	79.0159	0.0535502	Up	0.77005	0.878479	no
Gb_01949	10.4828	5.87666	-0.83495	Down	5e-05	0.000439452	yes
Gb_01950	17.8467	15.9755	-0.159802	Down	0.30485	0.499881	no
Gb_01951	3.19812	2.13608	-0.582259	Down	0.18885	0.362669	no
Gb_01952	3.49337	1.49885	-1.22076	Down	5e-05	0.000439452	yes
Gb_01953	8.89924	8.58059	-0.0526054	Down	0.7999	0.895799	no
Gb_01956	2.31074	2.39718	0.0529858	Up	0.88905	0.942853	no
Gb_01958	6.0308	0.972721	-2.63225	Down	5e-05	0.000439452	yes
Gb_01959	159.921	134.096	-0.254099	Down	0.08105	0.202081	no
Gb_01961	102.841	92.3571	-0.155127	Down	0.62335	0.783127	no
Gb_01963	39.9074	30.6166	-0.382344	Down	0.0087	0.0365689	yes
Gb_01964	17.1487	23.5893	0.46003	Up	0.0024	0.0128197	yes
Gb_01966	15.2655	19.2625	0.335523	Up	0.2715	0.462053	no
Gb_01967	9.86585	10.5112	0.0914113	Up	0.7751	0.88138	no
Gb_01968	21.6421	21.6712	0.00194227	Up	0.9923	0.99522	no
Gb_01969	22.1817	21.2904	-0.0591712	Down	0.72445	0.852055	no
Gb_01970	66.2035	49.8863	-0.408264	Down	0.0107	0.0430297	yes
Gb_01971	37.4921	35.9532	-0.0604661	Down	0.68615	0.827148	no
Gb_01973	16.4551	16.7266	0.0236089	Up	0.879	0.937409	no
Gb_01975	10.5073	10.4937	-0.00187055	Down	0.99085	0.994172	no
Gb_01976	64.9292	50.7765	-0.354708	Down	0.03245	0.102272	no
Gb_01978	5.97314	16.5614	1.47126	Up	5e-05	0.000439452	yes
Gb_01979	11.197	11.6313	0.0549124	Up	0.7094	0.841937	no
Gb_01982	0.535826	0.84613	0.659116	Up	0.1853	0.358009	no
Gb_01983	61.2268	53.9241	-0.183235	Down	0.26385	0.45296	no
Gb_01984	7.52344	10.719	0.510705	Up	0.05415	0.151102	no
Gb_01986	10.1813	18.2453	0.841599	Up	0.0012	0.00715249	yes
Gb_01987	66.4276	53.8058	-0.304021	Down	0.0328	0.10311	no
Gb_01988	88.4379	72.3065	-0.290541	Down	0.78585	0.88786	no
Gb_01994	4.18132	18.8945	2.17594	Up	5e-05	0.000439452	yes
Gb_01995	31.5306	31.6181	0.00399702	Up	0.9808	0.989063	no
Gb_01996	6.43495	22.6717	1.81689	Up	5e-05	0.000439452	yes
Gb_01997	0.627694	0.246584	-1.34799	Down	0.09905	0.233396	no
Gb_01998	4.90592	1.16751	-2.07109	Down	0.00015	0.00118546	yes
Gb_02000	0.357674	8.17645	4.51476	Up	0.00235	0.012591	yes
Gb_02003	5.86461	7.74802	0.401791	Up	0.4363	0.632577	no
Gb_02007	5.90308	6.83741	0.211981	Up	0.231	0.416404	no
Gb_02011	47.1488	28.6074	-0.720833	Down	0.00165	0.00935954	yes
Gb_02014	11.9293	41.9776	1.81511	Up	0.53565	0.717289	no
Gb_02016	6.63103	6.94184	0.0660847	Up	0.74565	0.86416	no
Gb_02017	3.63791	10.4268	1.51911	Up	5e-05	0.000439452	yes
Gb_02019	1.49764	2.09069	0.481293	Up	0.47095	0.663788	no
Gb_02020	1.08665	0.732063	-0.569852	Down	0.23145	0.417001	no
Gb_02023	9.76944	9.37112	-0.0600534	Down	0.71025	0.842357	no
Gb_02027	92.6102	84.8216	-0.126739	Down	0.35895	0.55745	no
Gb_02028	23.8091	29.7899	0.323313	Up	0.03625	0.111541	no
Gb_02030	37.9957	37.115	-0.0338322	Down	0.82045	0.907588	no
Gb_02031	1.11572	1.97751	0.825713	Up	0.0078	0.0334506	yes
Gb_02032	1.40323	1.12143	-0.32341	Down	0.2061	0.38545	no
Gb_02033	16.3644	22.0788	0.432106	Up	0.00675	0.0297911	yes
Gb_02034	5.87339	7.01549	0.256351	Up	0.15645	0.319475	no
Gb_02037	3.01886	2.25864	-0.418549	Down	0.0806	0.201205	no
Gb_02038	1.61263	1.66959	0.0500809	Up	0.85415	0.925958	no
Gb_02040	30.6313	31.6068	0.0452295	Up	0.75145	0.867172	no
Gb_02044	17.1825	19.1909	0.159487	Up	0.44045	0.636076	no
Gb_02047	25.2877	18.6532	-0.439012	Down	0.02085	0.0728103	no
Gb_02050	0.89909	1.10854	0.30213	Up	0.60385	0.768522	no
Gb_02051	5.47708	8.14806	0.573051	Up	0.0011	0.00665177	yes
Gb_02053	2.16864	3.37173	0.636699	Up	0.01265	0.0491168	yes
Gb_02054	17.0609	14.9073	-0.194672	Down	0.52025	0.704587	no
Gb_02056	52.121	51.273	-0.0236658	Down	0.8832	0.939683	no
Gb_02057	640.505	602.522	-0.0881946	Down	0.55945	0.735434	no
Gb_02058	74.27	72.0775	-0.0432302	Down	0.76875	0.877698	no
Gb_02060	2.28299	1.83909	-0.311931	Down	0.2515	0.439476	no
Gb_02063	3.16247	3.28073	0.052964	Up	0.8829	0.939527	no
Gb_02064	9.11279	13.3733	0.553387	Up	0.00315	0.0160903	yes
Gb_02065	0.724691	0.649434	-0.158183	Down	0.6332	0.790461	no
Gb_02066	15.1005	10.787	-0.485301	Down	0.00755	0.0325892	yes
Gb_02067	18.4035	6.34704	-1.53583	Down	5e-05	0.000439452	yes
Gb_02068	1.51898	1.93226	0.347187	Up	0.41245	0.610515	no
Gb_02069	8.08872	0.873242	-3.21146	Down	5e-05	0.000439452	yes
Gb_02071	73.3585	66.9113	-0.132713	Down	0.40725	0.605667	no
Gb_02075	2.29729	2.50205	0.123179	Up	0.71255	0.843721	no
Gb_02077	400.858	284.751	-0.493391	Down	0.15105	0.313165	no
Gb_02079	3.57882	4.78033	0.417627	Up	0.12905	0.282444	no
Gb_02081	16.5757	17.606	0.0869976	Up	0.62515	0.784442	no
Gb_02083	21.4063	13.3377	-0.682527	Down	5e-05	0.000439452	yes
Gb_02086	4.95041	4.42459	-0.162007	Down	0.38105	0.580457	no
Gb_02087	35.39	3.25133	-3.44424	Down	5e-05	0.000439452	yes
Gb_02089	2.70131	2.76817	0.0352723	Up	0.9462	0.972597	no
Gb_02090	86.0819	64.2999	-0.420894	Down	0.00435	0.0209632	yes
Gb_02091	2.55697	5.81835	1.18618	Up	0.0001	0.000825673	yes
Gb_02093	6.43831	8.48634	0.39846	Up	0.0277	0.09051	no
Gb_02097	7.23501	6.36932	-0.183856	Down	0.29605	0.490167	no
Gb_02099	51.2804	35.8205	-0.517622	Down	0.00065	0.00425116	yes
Gb_02100	141.587	88.1791	-0.683177	Down	0.00405	0.0197738	yes
Gb_02102	96.7327	67.9486	-0.509559	Down	0.00905	0.0377299	yes
Gb_02107	18.7799	1.26663	-3.89012	Down	5e-05	0.000439452	yes
Gb_02110	7.0978	5.97846	-0.247599	Down	0.31375	0.509369	no
Gb_02113	4.68461	6.99532	0.57846	Up	0.0019	0.0105389	yes
Gb_02114	8.30022	8.19717	-0.0180238	Down	0.93745	0.968226	no
Gb_02116	216.99	186.649	-0.217298	Down	0.12615	0.277956	no
Gb_02120	8.61737	7.88594	-0.127966	Down	0.5445	0.724345	no
Gb_02122	65.6171	80.9598	0.303133	Up	0.0265	0.0876039	no
Gb_02123	7.67521	8.15167	0.0868891	Up	0.54535	0.724702	no
Gb_02124	327.605	406.187	0.310188	Up	0.0847	0.208722	no
Gb_02127	5.50829	8.2788	0.587818	Up	0.3364	0.534299	no
Gb_02128	4.86892	7.18794	0.561975	Up	0.6522	0.803511	no
Gb_02129	7.87904	8.32745	0.079855	Up	0.92315	0.960939	no
Gb_02133	1.09496	0.839663	-0.382991	Down	0.3241	0.521002	no
Gb_02134	13.2724	38.4287	1.53375	Up	5e-05	0.000439452	yes
Gb_02135	29.8935	39.9687	0.419036	Up	0.00905	0.0377299	yes
Gb_02139	7.62612	8.24945	0.11335	Up	0.49665	0.685295	no
Gb_02140	23.8059	22.5168	-0.08032	Down	0.606	0.77022	no
Gb_02141	5.15954	6.02826	0.224499	Up	0.4261	0.623238	no
Gb_02144	9.59257	4.37949	-1.13115	Down	5e-05	0.000439452	yes
Gb_02152	31.9523	39.5389	0.307353	Up	0.04185	0.124919	no
Gb_02158	1.8596	1.84417	-0.0120214	Down	0.97125	0.984124	no
Gb_02161	7.40373	11.7234	0.663067	Up	0.00165	0.00935954	yes
Gb_02167	44.6697	26.406	-0.75843	Down	5e-05	0.000439452	yes
Gb_02168	10.2288	10.5112	0.039289	Up	0.83845	0.916755	no
Gb_02170	1.34353	0.241297	-2.47715	Down	0.0018	0.0100753	yes
Gb_02171	15.1599	16.2071	0.0963685	Up	0.5658	0.739858	no
Gb_02172	2.32164	3.68014	0.664617	Up	0.0032	0.0162881	yes
Gb_02173	15.5749	17.5939	0.175858	Up	0.29435	0.487846	no
Gb_02174	20.4988	18.8701	-0.119437	Down	0.39125	0.589883	no
Gb_02176	8.54344	7.90505	-0.112043	Down	0.7086	0.841602	no
Gb_02177	65.2637	54.5247	-0.259369	Down	0.06915	0.179925	no
Gb_02180	10.7383	13.2218	0.300163	Up	0.18295	0.355034	no
Gb_02181	47.9059	57.9939	0.275697	Up	0.04925	0.140889	no
Gb_02182	0.497694	0.720254	0.533245	Up	0.4759	0.668275	no
Gb_02183	33.2995	36.624	0.137287	Up	0.43285	0.62977	no
Gb_02184	1.58718	1.04775	-0.599169	Down	0.2602	0.448609	no
Gb_02186	2.06546	3.85988	0.902094	Up	0.19355	0.368952	no
Gb_02187	46.9537	59.6778	0.345953	Up	0.09045	0.218052	no
Gb_02188	0.844321	1.46777	0.797758	Up	0.03245	0.102272	no
Gb_02194	2.31378	1.89093	-0.291157	Down	0.21495	0.396382	no
Gb_02195	38.8891	58.5643	0.590656	Up	0.0001	0.000825673	yes
Gb_02196	44.5781	45.7671	0.0379733	Up	0.8667	0.931987	no
Gb_02197	4.5981	14.8765	1.69393	Up	5e-05	0.000439452	yes
Gb_02200	4.99294	7.04052	0.495793	Up	0.00425	0.0205702	yes
Gb_02201	6.69678	5.98168	-0.162916	Down	0.50235	0.690211	no
Gb_02204	3.52041	7.5803	1.10651	Up	0.151	0.31314	no
Gb_02207	0.334229	0.771328	1.20651	Up	0.54925	0.72756	no
Gb_02208	0.0543206	0.604164	3.47537	Up	0.22655	0.410766	no
Gb_02210	17.8223	13.4339	-0.407802	Down	0.034	0.105906	no
Gb_02211	5.32597	5.8965	0.146814	Up	0.60675	0.770814	no
Gb_02213	5.83581	5.37946	-0.117473	Down	0.46545	0.65876	no
Gb_02215	42.5381	41.5351	-0.0344235	Down	0.83005	0.912612	no
Gb_02216	11.8377	15.4185	0.381268	Up	0.18475	0.357284	no
Gb_02217	103.347	106.64	0.0452438	Up	0.7483	0.865684	no
Gb_02218	2.37629	3.35417	0.497242	Up	0.07855	0.197595	no
Gb_02223	18.5325	10.6894	-0.793874	Down	5e-05	0.000439452	yes
Gb_02225	267.037	405.059	0.601091	Up	0.0004	0.00279726	yes
Gb_02226	24.6383	21.7195	-0.181914	Down	0.263	0.452039	no
Gb_02227	0.604347	0.661162	0.129628	Up	0.72	0.848896	no
Gb_02228	20.4917	17.6166	-0.218106	Down	0.1549	0.317658	no
Gb_02229	1.95722	2.04137	0.0607334	Up	0.80965	0.901084	no
Gb_02231	5.70928	4.81535	-0.245669	Down	0.2152	0.396754	no
Gb_02233	0.616895	0.862643	0.48374	Up	0.5014	0.689369	no
Gb_02238	3.53746	3.313	-0.0945777	Down	0.7757	0.881654	no
Gb_02239	20.9349	22.3203	0.0924498	Up	0.5356	0.717261	no
Gb_02242	236.468	185.167	-0.352815	Down	0.0175	0.0634692	no
Gb_02244	55.8087	16.4446	-1.76288	Down	5e-05	0.000439452	yes
Gb_02245	2.77843	9.71376	1.80576	Up	5e-05	0.000439452	yes
Gb_02246	17.2196	12.1536	-0.50267	Down	0.00105	0.00639671	yes
Gb_02247	17.8888	21.0679	0.235988	Up	0.08795	0.213874	no
Gb_02248	87.5474	43.0753	-1.0232	Down	5e-05	0.000439452	yes
Gb_02250	6.50544	8.27427	0.346986	Up	0.03245	0.102272	no
Gb_02253	9.35701	10.6152	0.182006	Up	0.22815	0.412752	no
Gb_02254	9.78241	10.1188	0.0487786	Up	0.79785	0.894605	no
Gb_02255	11.506	10.6935	-0.105647	Down	0.54455	0.724345	no
Gb_02262	29.4432	31.7005	0.106568	Up	0.50465	0.692054	no
Gb_02264	4.94364	3.95957	-0.32023	Down	0.2101	0.390579	no
Gb_02266	2.70193	2.79537	0.0490481	Up	0.90365	0.950642	no
Gb_02268	38.8599	31.9788	-0.281167	Down	0.0624	0.167111	no
Gb_02269	0.606198	1.51732	1.32366	Up	0.00555	0.0254706	yes
Gb_02270	1.59909	0.362697	-2.14042	Down	0.09495	0.225861	no
Gb_02282	1.47338	4.84235	1.71658	Up	0.001	0.00614089	yes
Gb_02283	2.2692	1.2699	-0.837468	Down	0.09405	0.224241	no
Gb_02285	24.2239	20.3659	-0.250275	Down	0.10245	0.23991	no
Gb_02286	8.86793	11.9066	0.425091	Up	0.0478	0.138028	no
Gb_02287	7.71929	11.5215	0.577795	Up	0.00105	0.00639671	yes
Gb_02288	27.2705	29.629	0.119665	Up	0.5619	0.736983	no
Gb_02289	380.332	218.25	-0.801274	Down	5e-05	0.000439452	yes
Gb_02290	13.3665	17.2288	0.366202	Up	0.0254	0.0848707	no
Gb_02291	5.09714	4.79374	-0.0885375	Down	0.6837	0.825737	no
Gb_02292	1.7574	3.29961	0.908855	Up	0.05245	0.1476	no
Gb_02299	12.146	12.8513	0.0814376	Up	0.62815	0.78708	no
Gb_02302	6.89506	4.41946	-0.641692	Down	0.0061	0.0274808	yes
Gb_02303	11.2892	10.582	-0.0933278	Down	0.59485	0.76165	no
Gb_02304	12.3606	20.2395	0.711427	Up	0.0005	0.00340536	yes
Gb_02305	14.2943	8.59232	-0.734324	Down	0.5162	0.70158	no
Gb_02306	6.67259	12.7733	0.936813	Up	5e-05	0.000439452	yes
Gb_02307	11.135	11.8017	0.0838969	Up	0.8943	0.945165	no
Gb_02308	1.66247	3.46047	1.05764	Up	0.0001	0.000825673	yes
Gb_02309	0.720148	3.87662	2.42843	Up	5e-05	0.000439452	yes
Gb_02311	5.41595	0.540659	-3.32443	Down	5e-05	0.000439452	yes
Gb_02313	38.1516	36.0108	-0.0833113	Down	0.5478	0.726541	no
Gb_02314	5.36394	7.30584	0.445758	Up	0.05565	0.154026	no
Gb_02315	19.6837	20.4427	0.054588	Up	0.7331	0.856971	no
Gb_02318	11.8107	0.504438	-4.54928	Down	0.0008	0.00507266	yes
Gb_02319	4.19396	0.0536133	-6.28958	Down	0.1978	0.374292	no
Gb_02320	12.8566	0.176535	-6.18641	Down	0.21115	0.391937	no
Gb_02321	4.59099	0.392157	-3.5493	Down	0.1523	0.314587	no
Gb_02323	28.7851	29.2784	0.0245114	Up	0.8674	0.932332	no
Gb_02324	10.8786	13.4705	0.308319	Up	0.0594	0.161276	no
Gb_02327	3.38019	1.63096	-1.05138	Down	0.0102	0.0413989	yes
Gb_02329	45.5621	40.2671	-0.178231	Down	0.22625	0.410404	no
Gb_02331	68.1552	55.1267	-0.306074	Down	0.05045	0.143286	no
Gb_02332	34.7094	32.6473	-0.0883649	Down	0.57035	0.743312	no
Gb_02334	1.32653	2.21218	0.737813	Up	0.0417	0.124592	no
Gb_02335	0.696433	0.390699	-0.833928	Down	0.1185	0.265632	no
Gb_02336	23.2189	24.8775	0.0995449	Up	0.5005	0.68844	no
Gb_02337	1.6206	4.83595	1.57727	Up	5e-05	0.000439452	yes
Gb_02339	7.30198	7.14143	-0.0320739	Down	0.88735	0.941783	no
Gb_02340	6.79667	10.3695	0.609443	Up	0.00265	0.0139098	yes
Gb_02341	12734.1	7227.6	-0.817114	Down	5e-05	0.000439452	yes
Gb_02342	37.0323	1.82636	-4.34174	Down	0.0029	0.015007	yes
Gb_02343	1.87407	2.10039	0.164486	Up	0.5883	0.756817	no
Gb_02345	0.207918	3.64671	4.13251	Up	0.0006	0.00397071	yes
Gb_02346	0.83477	0.0421304	-4.30844	Down	0.2523	0.439988	no
Gb_02349	786.934	561.05	-0.488113	Down	0.0012	0.00715249	yes
Gb_02351	0.409222	0.80837	0.982132	Up	0.0598	0.162111	no
Gb_02352	15.7626	16.9753	0.106927	Up	0.4884	0.678413	no
Gb_02354	10.8075	9.24789	-0.22483	Down	0.83325	0.913838	no
Gb_02355	2.93663	4.86387	0.727946	Up	0.01235	0.0482651	yes
Gb_02357	1.42773	0.922562	-0.630008	Down	0.4177	0.615353	no
Gb_02359	3.72672	6.79519	0.866607	Up	0.0361	0.111121	no
Gb_02361	1039.82	751.302	-0.46887	Down	0.0061	0.0274808	yes
Gb_02362	11.669	18.306	0.649637	Up	0.05725	0.157055	no
Gb_02369	0.653848	0.485854	-0.428432	Down	0.34	0.537893	no
Gb_02371	6.80458	4.64582	-0.550572	Down	0.0051	0.0238243	yes
Gb_02373	2.31314	1.90157	-0.282662	Down	0.2978	0.492334	no
Gb_02375	3.73198	3.5225	-0.0833429	Down	0.7088	0.841717	no
Gb_02376	24.564	22.9596	-0.0974446	Down	0.57875	0.74976	no
Gb_02377	1.46519	1.11205	-0.397857	Down	0.62135	0.781753	no
Gb_02379	3.87799	3.29814	-0.233659	Down	0.24155	0.428652	no
Gb_02380	4.82002	0.993291	-2.27875	Down	5e-05	0.000439452	yes
Gb_02381	4.92171	4.47816	-0.136255	Down	0.5147	0.700395	no
Gb_02382	11.9721	12.3513	0.0449904	Up	0.78805	0.889061	no
Gb_02383	5.2178	5.2385	0.00571459	Up	0.9884	0.992851	no
Gb_02384	188.146	182.87	-0.0410373	Down	0.9511	0.975142	no
Gb_02385	0.477052	0.599237	0.32898	Up	0.63345	0.790572	no
Gb_02387	8.64502	15.2883	0.822487	Up	0.00035	0.0024938	yes
Gb_02391	0.161413	0.576139	1.83566	Up	0.4123	0.610403	no
Gb_02393	15.2722	14.3685	-0.0880008	Down	0.7477	0.86534	no
Gb_02396	29.4507	34.7331	0.238008	Up	0.16535	0.33147	no
Gb_02398	6.45874	3.43288	-0.911833	Down	5e-05	0.000439452	yes
Gb_02399	1.91985	1.11108	-0.789033	Down	0.0055	0.0253122	yes
Gb_02400	1.76288	15.1503	3.10334	Up	5e-05	0.000439452	yes
Gb_02401	763.72	285.16	-1.42127	Down	5e-05	0.000439452	yes
Gb_02403	9.19786	12.7709	0.473491	Up	0.04735	0.1371	no
Gb_02405	43.1049	50.202	0.219893	Up	0.64235	0.796575	no
Gb_02408	18.4907	15.6508	-0.240566	Down	0.13515	0.291248	no
Gb_02409	1034.88	714.982	-0.533489	Down	0.00035	0.0024938	yes
Gb_02411	38.1751	32.5479	-0.23007	Down	0.10075	0.236811	no
Gb_02413	2.41655	2.46563	0.0290065	Up	0.914	0.956201	no
Gb_02414	117.728	45.3203	-1.37723	Down	5e-05	0.000439452	yes
Gb_02415	71.9955	27.7565	-1.37508	Down	5e-05	0.000439452	yes
Gb_02419	29.3763	3.29655	-3.15562	Down	5e-05	0.000439452	yes
Gb_02420	2.46044	0.152609	-4.01101	Down	0.0853	0.209926	no
Gb_02421	7.07362	16.1004	1.18657	Up	5e-05	0.000439452	yes
Gb_02422	1.15192	0.0097702	-6.88144	Down	0.21155	0.392324	no
Gb_02423	10.6151	0.551115	-4.26763	Down	5e-05	0.000439452	yes
Gb_02426	3.28882	5.76506	0.809763	Up	5e-05	0.000439452	yes
Gb_02430	3.23624	8.26191	1.35216	Up	0.4173	0.615023	no
Gb_02434	2.35711	4.30712	0.869704	Up	0.0213	0.0739189	no
Gb_02436	5.61646	18.1753	1.69424	Up	0.45265	0.64737	no
Gb_02437	79.9283	75.5256	-0.0817401	Down	0.64105	0.795427	no
Gb_02450	25.3471	29.5274	0.220229	Up	0.27855	0.470203	no
Gb_02451	10.1942	10.065	-0.0184002	Down	0.9249	0.961782	no
Gb_02452	3.06209	2.25871	-0.439013	Down	0.3283	0.525447	no
Gb_02455	906.541	1607.79	0.826639	Up	5e-05	0.000439452	yes
Gb_02457	13.0592	26.5887	1.02575	Up	5e-05	0.000439452	yes
Gb_02460	17.9616	16.5762	-0.115795	Down	0.451	0.645876	no
Gb_02461	14.0506	13.7213	-0.0342075	Down	0.9016	0.94934	no
Gb_02463	1.52129	1.7903	0.234902	Up	0.612	0.774756	no
Gb_02465	13.6387	12.8398	-0.0870895	Down	0.56785	0.741432	no
Gb_02473	19.8264	20.1176	0.021041	Up	0.88215	0.939176	no
Gb_02474	2.38165	2.75547	0.210338	Up	0.7241	0.851766	no
Gb_02475	6.52077	5.89169	-0.146361	Down	0.44525	0.640558	no
Gb_02476	3.73402	5.32601	0.512325	Up	0.1703	0.338462	no
Gb_02477	65.8935	49.7289	-0.406054	Down	0.06805	0.177931	no
Gb_02482	65.2108	51.1686	-0.349853	Down	0.0123	0.0481464	yes
Gb_02483	1.5182	1.96098	0.369212	Up	0.1594	0.323079	no
Gb_02485	9.43091	12.8654	0.448024	Up	0.0547	0.152204	no
Gb_02486	14.2288	19.8584	0.480941	Up	0.0163	0.0599949	no
Gb_02487	25.3407	25.236	-0.00597161	Down	0.9639	0.980604	no
Gb_02489	307.853	191.113	-0.687814	Down	0.00125	0.00740733	yes
Gb_02491	12.8835	19.4483	0.594119	Up	0.00125	0.00740733	yes
Gb_02492	36.4038	30.9636	-0.233515	Down	0.58325	0.753124	no
Gb_02494	0.27081	0.625821	1.20847	Up	0.4345	0.631011	no
Gb_02495	0.928662	1.30539	0.491252	Up	0.68545	0.82667	no
Gb_02497	21.3485	20.8971	-0.0308339	Down	0.833	0.9137	no
Gb_02498	2.05866	5.08168	1.3036	Up	0.0044	0.0211543	yes
Gb_02500	11.4695	12.7266	0.150038	Up	0.30835	0.503735	no
Gb_02503	2.14301	1.69024	-0.342412	Down	0.16555	0.331762	no
Gb_02506	9.47432	9.58724	0.0170927	Up	0.91905	0.958908	no
Gb_02507	6.39517	7.09486	0.149792	Up	0.34935	0.547462	no
Gb_02508	8.65565	12.0812	0.481054	Up	0.07105	0.183603	no
Gb_02509	6.98302	6.86499	-0.0245938	Down	0.92615	0.962429	no
Gb_02512	11.8237	8.51301	-0.473936	Down	0.42965	0.626675	no
Gb_02515	107.005	58.1348	-0.8802	Down	0.06845	0.178653	no
Gb_02516	1.19048	2.58313	1.11758	Up	5e-05	0.000439452	yes
Gb_02518	13.0386	13.9601	0.0985145	Up	0.5977	0.763904	no
Gb_02519	23.2178	17.3663	-0.418944	Down	0.02585	0.0861515	no
Gb_02520	4.14372	5.37223	0.374594	Up	0.01955	0.0691862	no
Gb_02521	7.88792	6.65608	-0.244973	Down	0.1898	0.363867	no
Gb_02525	28.6269	24.9274	-0.199637	Down	0.2686	0.458708	no
Gb_02527	20.3904	26.2693	0.365486	Up	0.0788	0.198143	no
Gb_02528	8.89191	15.4648	0.798423	Up	5e-05	0.000439452	yes
Gb_02533	5.02211	8.9815	0.838663	Up	0.0002	0.00152891	yes
Gb_02535	2.33669	0.635994	-1.87738	Down	5e-05	0.000439452	yes
Gb_02538	22.5772	17.1223	-0.398991	Down	0.0105	0.0423852	yes
Gb_02544	2.9685	1.94722	-0.608313	Down	0.01275	0.0494347	yes
Gb_02545	26.427	20.8858	-0.339488	Down	0.0301	0.0965017	no
Gb_02547	23.7782	29.1308	0.292906	Up	0.3497	0.54787	no
Gb_02549	28.1035	30.4547	0.115912	Up	0.428	0.625235	no
Gb_02550	3.84132	5.64554	0.555511	Up	0.0122	0.0478083	yes
Gb_02551	22.3063	22.4771	0.0110052	Up	0.9451	0.972362	no
Gb_02556	60.851	74.7162	0.29614	Up	0.0418	0.124845	no
Gb_02557	9.9129	11.5809	0.224371	Up	0.16	0.323867	no
Gb_02558	4.56962	6.29602	0.462367	Up	0.00855	0.0360558	yes
Gb_02560	106.705	111.958	0.0693228	Up	0.61455	0.776582	no
Gb_02561	3.2356	2.33259	-0.472098	Down	0.03465	0.107562	no
Gb_02562	1.98044	2.91247	0.556421	Up	0.04115	0.123264	no
Gb_02565	91.8884	68.0419	-0.433458	Down	0.0023	0.0123663	yes
Gb_02567	1.62033	1.42777	-0.182525	Down	0.5285	0.711519	no
Gb_02568	53.7041	42.6366	-0.332941	Down	0.0156	0.0579311	no
Gb_02569	12.921	13.9779	0.113428	Up	0.78855	0.889272	no
Gb_02571	9.21138	9.13302	-0.0123257	Down	0.942	0.970719	no
Gb_02573	1.50355	1.42049	-0.0819866	Down	0.74155	0.862062	no
Gb_02574	1.3821	1.36075	-0.0224644	Down	0.94605	0.972565	no
Gb_02575	2.26049	3.42002	0.597369	Up	0.11505	0.26042	no
Gb_02576	2.55916	2.99153	0.225213	Up	0.4384	0.634534	no
Gb_02577	42.1371	19.9577	-1.07814	Down	5e-05	0.000439452	yes
Gb_02578	62.5056	53.8287	-0.21561	Down	0.2213	0.404535	no
Gb_02579	6.6187	1.70085	-1.96029	Down	5e-05	0.000439452	yes
Gb_02584	6.29851	3.31132	-0.927606	Down	5e-05	0.000439452	yes
Gb_02586	20.2065	17.2454	-0.228609	Down	0.1083	0.249327	no
Gb_02587	6.73023	5.0357	-0.418463	Down	0.12415	0.274486	no
Gb_02594	6.99468	5.55121	-0.333457	Down	0.383	0.581947	no
Gb_02595	12.674	20.7065	0.708209	Up	5e-05	0.000439452	yes
Gb_02598	19.4693	17.7895	-0.13017	Down	0.35575	0.554164	no
Gb_02599	94.8796	18.2478	-2.37838	Down	5e-05	0.000439452	yes
Gb_02601	1.98461	1.76292	-0.170883	Down	0.5026	0.690322	no
Gb_02603	2.55109	2.65144	0.0556577	Up	0.8031	0.89758	no
Gb_02605	77.7548	94.3649	0.279319	Up	0.061	0.164565	no
Gb_02609	3.61604	6.06591	0.746315	Up	0.04245	0.126188	no
Gb_02610	25.3356	28.6585	0.177801	Up	0.2622	0.451043	no
Gb_02611	3.35816	2.0269	-0.728396	Down	0.0805	0.201037	no
Gb_02613	2.03104	4.08262	1.00728	Up	0.00015	0.00118546	yes
Gb_02621	1.79603	2.30926	0.36262	Up	0.14055	0.299467	no
Gb_02627	8.33461	11.7581	0.49647	Up	0.0121	0.0474847	yes
Gb_02628	33.7108	22.9762	-0.55307	Down	0.0004	0.00279726	yes
Gb_02629	5.76728	2.06565	-1.4813	Down	0.00215	0.0116801	yes
Gb_02631	27.0835	33.7715	0.318396	Up	0.04535	0.132623	no
Gb_02634	8.06593	3.92058	-1.04077	Down	5e-05	0.000439452	yes
Gb_02635	1.84266	1.35757	-0.440761	Down	0.24025	0.427396	no
Gb_02637	29.4785	30.0802	0.0291499	Up	0.83285	0.913685	no
Gb_02638	2.01558	1.42109	-0.504198	Down	0.1747	0.344556	no
Gb_02642	18.9054	12.133	-0.639854	Down	5e-05	0.000439452	yes
Gb_02643	24.6515	13.1732	-0.904066	Down	0.10545	0.244786	no
Gb_02647	197.98	193.579	-0.0324281	Down	0.89095	0.943559	no
Gb_02650	27.7424	27.0684	-0.0354872	Down	0.84395	0.920431	no
Gb_02653	2.0045	2.18834	0.126592	Up	0.87045	0.933578	no
Gb_02656	19.2995	18.5762	-0.0551078	Down	0.74565	0.86416	no
Gb_02661	23.3417	21.205	-0.138505	Down	0.70675	0.840218	no
Gb_02662	0.52356	0.656887	0.32729	Up	0.47685	0.668882	no
Gb_02666	8.97556	13.8342	0.624169	Up	0.0015	0.00863239	yes
Gb_02667	99.4072	85.9207	-0.210344	Down	0.13995	0.298551	no
Gb_02670	205.355	181.333	-0.179474	Down	0.2408	0.42794	no
Gb_02672	26.989	31.2334	0.210718	Up	0.14875	0.310468	no
Gb_02675	17.3119	19.2402	0.152358	Up	0.34705	0.54518	no
Gb_02676	18.5152	28.849	0.639815	Up	0.00115	0.00690309	yes
Gb_02678	14.9283	3.52736	-2.08139	Down	5e-05	0.000439452	yes
Gb_02682	12.8429	12.5103	-0.0378584	Down	0.8426	0.919694	no
Gb_02685	20.9473	20.3781	-0.0397466	Down	0.77165	0.879576	no
Gb_02686	163.462	134.222	-0.284338	Down	0.0419	0.125053	no
Gb_02687	34.1256	32.2948	-0.0795533	Down	0.61225	0.774992	no
Gb_02688	10.3626	11.4501	0.143972	Up	0.56835	0.741887	no
Gb_02690	6.21094	7.08625	0.190212	Up	0.4082	0.606492	no
Gb_02691	3.15571	2.842	-0.15106	Down	0.5912	0.759076	no
Gb_02693	17.053	29.6654	0.798753	Up	5e-05	0.000439452	yes
Gb_02696	4.65027	4.65162	0.000417425	Up	0.99005	0.993857	no
Gb_02697	15.6772	13.2782	-0.239616	Down	0.39795	0.596645	no
Gb_02700	54.2152	43.9594	-0.302526	Down	0.0859	0.210706	no
Gb_02703	5.75556	2.81	-1.03438	Down	0.0022	0.0119095	yes
Gb_02704	10.573	18.9712	0.843427	Up	5e-05	0.000439452	yes
Gb_02706	21.787	22.869	0.0699271	Up	0.6363	0.792597	no
Gb_02711	3.29755	3.29657	-0.000430552	Down	0.99895	0.999357	no
Gb_02713	1.01226	0.684646	-0.564153	Down	0.2384	0.424813	no
Gb_02714	24.5511	30.6247	0.318909	Up	0.05545	0.153646	no
Gb_02715	840.551	867.423	0.0454016	Up	0.8044	0.898338	no
Gb_02717	15.7454	13.1501	-0.259856	Down	0.15565	0.318743	no
Gb_02719	0.105288	3.13903	4.89791	Up	0.01125	0.0447574	yes
Gb_02720	19.9319	13.1491	-0.600109	Down	0.10595	0.245413	no
Gb_02721	0.0109808	1.54969	7.14085	Up	0.15585	0.31886	no
Gb_02723	2.04683	1.74343	-0.231462	Down	0.30885	0.50435	no
Gb_02726	1.73902	3.06834	0.81918	Up	0.0017	0.00960099	yes
Gb_02727	0.760149	1.49341	0.974256	Up	0.01805	0.0650028	no
Gb_02728	36.8175	33.3457	-0.142892	Down	0.3181	0.514152	no
Gb_02731	7.3231	8.70995	0.25021	Up	0.22845	0.413143	no
Gb_02732	24.2438	0.350508	-6.11203	Down	5e-05	0.000439452	yes
Gb_02733	3.5183	3.82528	0.120686	Up	0.6015	0.766605	no
Gb_02734	70.7244	57.0594	-0.309743	Down	0.0247	0.083223	no
Gb_02738	58.4461	166.557	1.51083	Up	5e-05	0.000439452	yes
Gb_02739	6.23032	8.77735	0.494478	Up	0.007	0.0306957	yes
Gb_02740	37.8931	32.0397	-0.242073	Down	0.2381	0.424556	no
Gb_02741	31.1134	24.9619	-0.317809	Down	0.0243	0.0821799	no
Gb_02746	2.27114	3.63703	0.679345	Up	0.00215	0.0116801	yes
Gb_02747	213.729	102.829	-1.05553	Down	5e-05	0.000439452	yes
Gb_02758	17.86	15.8469	-0.172529	Down	0.31535	0.511087	no
Gb_02761	9.83765	12.7435	0.373373	Up	0.0459	0.133897	no
Gb_02768	10.0831	10.0773	-0.000817149	Down	0.9973	0.998195	no
Gb_02774	17.1311	23.638	0.464489	Up	0.00145	0.00840178	yes
Gb_02775	16.4278	19.0726	0.215365	Up	0.1203	0.268489	no
Gb_02777	1.12242	0.378619	-1.5678	Down	0.0056	0.0256665	yes
Gb_02778	8.04458	6.73082	-0.257236	Down	0.16175	0.326359	no
Gb_02780	5.16397	4.37801	-0.238204	Down	0.53595	0.717416	no
Gb_02781	55.7791	42.0994	-0.405927	Down	0.0626	0.167427	no
Gb_02782	175.043	242.864	0.472438	Up	0.0011	0.00665177	yes
Gb_02783	9.5324	8.21035	-0.215395	Down	0.43235	0.629304	no
Gb_02789	38.1542	37.457	-0.0266087	Down	0.9538	0.976156	no
Gb_02790	0.573115	0.795393	0.472843	Up	0.3541	0.552506	no
Gb_02796	205.796	152.397	-0.433375	Down	0.0057	0.0259889	yes
Gb_02799	24.9746	10.7859	-1.21131	Down	5e-05	0.000439452	yes
Gb_02800	12.6755	17.4225	0.458903	Up	0.0022	0.0119095	yes
Gb_02801	39.0413	36.4239	-0.100115	Down	0.46625	0.659289	no
Gb_02802	14.7919	14.0036	-0.0790151	Down	0.5999	0.765639	no
Gb_02803	82.7147	51.5502	-0.682165	Down	5e-05	0.000439452	yes
Gb_02806	36.6673	37.0034	0.0131652	Up	0.9299	0.96448	no
Gb_02808	4.3589	2.68579	-0.698619	Down	0.0053	0.0245807	yes
Gb_02809	1.69972	2.67176	0.652496	Up	0.1043	0.24299	no
Gb_02810	0.477551	0.58844	0.30124	Up	0.8652	0.93115	no
Gb_02811	91.0015	50.8659	-0.839191	Down	5e-05	0.000439452	yes
Gb_02812	17.0816	9.22331	-0.889091	Down	5e-05	0.000439452	yes
Gb_02813	9.24071	9.00985	-0.0365009	Down	0.84585	0.921329	no
Gb_02814	10.3907	9.2253	-0.171624	Down	0.34835	0.546348	no
Gb_02816	12.8188	11.1993	-0.194854	Down	0.3392	0.537216	no
Gb_02818	82.1647	51.7058	-0.668193	Down	5e-05	0.000439452	yes
Gb_02819	53.2609	53.0289	-0.00629879	Down	0.9663	0.981743	no
Gb_02820	22.3442	20.8098	-0.102633	Down	0.45635	0.650799	no
Gb_02822	2.25228	3.36828	0.580627	Up	0.0262	0.0869636	no
Gb_02823	37.2597	41.6019	0.159031	Up	0.2878	0.48079	no
Gb_02824	78.1177	81.2052	0.0559226	Up	0.697	0.833879	no
Gb_02825	3.334	2.96192	-0.170723	Down	0.48325	0.674543	no
Gb_02828	3.83562	5.40647	0.495227	Up	0.00545	0.025115	yes
Gb_02830	11.9591	12.5162	0.0656853	Up	0.6677	0.81528	no
Gb_02831	0.541165	1.42027	1.39203	Up	0.0171	0.0623595	no
Gb_02832	4.98083	8.48608	0.768712	Up	0.0006	0.00397071	yes
Gb_02833	1.63459	1.68652	0.0451178	Up	0.9147	0.956525	no
Gb_02839	15.8978	16.0425	0.0130721	Up	0.9541	0.976169	no
Gb_02843	3.27954	4.3206	0.397737	Up	0.3548	0.553141	no
Gb_02844	0.907222	1.63047	0.845759	Up	0.00725	0.0315383	yes
Gb_02845	11.996	17.2068	0.520425	Up	0.001	0.00614089	yes
Gb_02847	1.73082	4.57588	1.4026	Up	0.0963	0.228275	no
Gb_02848	11.5198	9.22785	-0.320052	Down	0.0979	0.23113	no
Gb_02849	45.8438	19.3416	-1.24502	Down	5e-05	0.000439452	yes
Gb_02850	36.0387	41.4104	0.200445	Up	0.21755	0.399645	no
Gb_02851	12.2129	12.47	0.0300505	Up	0.84665	0.92175	no
Gb_02862	10.5894	11.6327	0.135569	Up	0.5142	0.700025	no
Gb_02864	3.53457	2.77449	-0.349312	Down	0.11215	0.255505	no
Gb_02869	2.05295	0.506764	-2.01831	Down	0.0741	0.189351	no
Gb_02870	10.6213	0.516553	-4.36191	Down	0.0889	0.215501	no
Gb_02871	2.16753	0.339957	-2.67263	Down	5e-05	0.000439452	yes
Gb_02875	28.296	24.1824	-0.226639	Down	0.1119	0.25522	no
Gb_02876	1.54952	1.90561	0.298429	Up	0.4752	0.667751	no
Gb_02877	11.8781	18.0526	0.603902	Up	5e-05	0.000439452	yes
Gb_02878	35.0624	32.8214	-0.095288	Down	0.53035	0.713305	no
Gb_02879	62.3556	48.5648	-0.360607	Down	0.0087	0.0365689	yes
Gb_02880	11.9673	9.70972	-0.301597	Down	0.05595	0.15463	no
Gb_02884	5.75289	5.04712	-0.188828	Down	0.47615	0.668473	no
Gb_02885	9.52899	8.7192	-0.128128	Down	0.67185	0.817946	no
Gb_02888	41.5529	50.6895	0.286736	Up	0.0456	0.133196	no
Gb_02889	1.02234	2.44316	1.25687	Up	0.3976	0.596339	no
Gb_02893	21.9566	18.0671	-0.281291	Down	0.08775	0.2136	no
Gb_02896	464.459	451.749	-0.0400299	Down	0.82495	0.910022	no
Gb_02899	17.7927	12.9673	-0.456403	Down	0.00095	0.0058854	yes
Gb_02903	63.5196	27.9874	-1.18242	Down	0.6644	0.812606	no
Gb_02904	51.237	32.9561	-0.636641	Down	5e-05	0.000439452	yes
Gb_02909	13.017	12.3505	-0.0758327	Down	0.6427	0.796668	no
Gb_02911	3.43693	3.96348	0.205647	Up	0.3278	0.525023	no
Gb_02916	7.61334	5.82179	-0.387068	Down	0.0557	0.154112	no
Gb_02918	1.89489	2.63464	0.475492	Up	0.1849	0.357462	no
Gb_02920	7.29795	5.85123	-0.31875	Down	0.06725	0.17644	no
Gb_02923	13.6107	13.7526	0.014962	Up	0.91445	0.956386	no
Gb_02924	4.06041	6.83546	0.751412	Up	0.0166	0.0608799	no
Gb_02925	18.0664	20.6284	0.191325	Up	0.18085	0.352842	no
Gb_02926	64.5798	56.8536	-0.183832	Down	0.18165	0.353602	no
Gb_02927	207.866	209.808	0.013419	Up	0.92	0.959369	no
Gb_02931	10.9761	8.35534	-0.393591	Down	0.0384	0.116766	no
Gb_02936	14.0098	20.6429	0.559208	Up	0.005	0.0234778	yes
Gb_02939	9.49813	7.7006	-0.302671	Down	0.0431	0.127687	no
Gb_02940	12.4813	13.4814	0.111205	Up	0.4355	0.632015	no
Gb_02941	52.4968	35.4176	-0.567763	Down	0.80545	0.898815	no
Gb_02943	4.95163	3.79504	-0.383789	Down	0.47925	0.670983	no
Gb_02944	1.93171	13.7263	2.82899	Up	0.0001	0.000825673	yes
Gb_02945	4.78513	6.56004	0.455147	Up	0.01335	0.0512028	no
Gb_02946	31.3234	37.1911	0.247713	Up	0.07405	0.189263	no
Gb_02948	1.74136	2.02501	0.21771	Up	0.50805	0.69495	no
Gb_02949	5.6932	9.82259	0.786863	Up	0.0876	0.213446	no
Gb_02950	30.7042	95.2646	1.6335	Up	5e-05	0.000439452	yes
Gb_02951	17.2805	12.031	-0.522383	Down	0.0041	0.0199702	yes
Gb_02952	2.28636	2.81713	0.301173	Up	0.42405	0.62124	no
Gb_02954	22.0918	3.12948	-2.81951	Down	5e-05	0.000439452	yes
Gb_02957	1167.52	1288.3	0.142022	Up	0.46725	0.660171	no
Gb_02958	23.0543	18.2251	-0.339108	Down	0.04755	0.137533	no
Gb_02959	62.2332	50.6589	-0.296868	Down	0.03685	0.112948	no
Gb_02960	16.527	8.00001	-1.04675	Down	5e-05	0.000439452	yes
Gb_02962	14.2405	18.3281	0.364055	Up	0.03085	0.0983153	no
Gb_02964	4.14208	5.57552	0.42875	Up	0.0784	0.19742	no
Gb_02967	30.5803	13.863	-1.14136	Down	5e-05	0.000439452	yes
Gb_02968	2.04218	0.522034	-1.96789	Down	5e-05	0.000439452	yes
Gb_02972	17.4934	22.4598	0.360538	Up	0.0178	0.064329	no
Gb_02976	0.828129	2.32658	1.49028	Up	0.02105	0.0733209	no
Gb_02977	28.4937	37.2154	0.385254	Up	0.00875	0.036735	yes
Gb_02978	19.4186	8.50628	-1.19084	Down	5e-05	0.000439452	yes
Gb_02982	105.227	111.725	0.0864445	Up	0.5733	0.745296	no
Gb_02983	14.4982	11.934	-0.280789	Down	0.06745	0.176795	no
Gb_02988	3.50879	1.65863	-1.08098	Down	0.077	0.194895	no
Gb_02989	17.0882	17.1837	0.00803567	Up	0.96275	0.980165	no
Gb_02993	14.9698	14.6972	-0.0265139	Down	0.8637	0.930311	no
Gb_02995	9.37733	10.1622	0.115968	Up	0.69895	0.835194	no
Gb_02997	7.37411	2.03794	-1.85536	Down	5e-05	0.000439452	yes
Gb_02998	4.37456	3.51327	-0.316324	Down	0.1484	0.310054	no
Gb_03001	27.4545	26.6179	-0.0446429	Down	0.75625	0.870351	no
Gb_03002	35.1398	25.3278	-0.472384	Down	0.05895	0.160445	no
Gb_03007	464.869	764.928	0.718502	Up	0.761	0.873091	no
Gb_03008	3.36943	2.43949	-0.465927	Down	0.57575	0.747412	no
Gb_03009	0.479794	0.675602	0.493759	Up	0.23485	0.420684	no
Gb_03011	24.7475	22.1144	-0.162295	Down	0.26515	0.454429	no
Gb_03012	20.5453	20.0174	-0.0375534	Down	0.8414	0.918875	no
Gb_03014	1.81029	3.39003	0.905077	Up	0.0058	0.0263567	yes
Gb_03017	17.0202	20.2676	0.251923	Up	0.20685	0.386558	no
Gb_03019	5.53623	8.62855	0.640215	Up	0.0013	0.00765372	yes
Gb_03025	12.3337	14.706	0.253798	Up	0.29845	0.493076	no
Gb_03028	19.5426	22.3078	0.190923	Up	0.3604	0.558889	no
Gb_03030	1.29798	1.32378	0.0283923	Up	0.97915	0.988048	no
Gb_03032	28.6113	31.7992	0.152405	Up	0.3048	0.499865	no
Gb_03034	2.04212	2.19844	0.10641	Up	0.651	0.802718	no
Gb_03040	9.42167	10.8157	0.199072	Up	0.3701	0.568933	no
Gb_03041	0	1.81938	inf	Up	0.00785	0.0336063	yes
Gb_03042	18.56	23.7189	0.35384	Up	0.01075	0.043153	yes
Gb_03044	63.1255	58.0602	-0.120673	Down	0.43575	0.632116	no
Gb_03046	0.831456	1.36764	0.717981	Up	0.01065	0.0428919	yes
Gb_03050	3.51116	0.290712	-3.59429	Down	0.02485	0.0835792	no
Gb_03053	7.30248	4.94488	-0.56245	Down	0.00225	0.01214	yes
Gb_03054	1.50785	2.50693	0.733424	Up	0.1069	0.24717	no
Gb_03060	10.3016	11.3525	0.140138	Up	0.5958	0.76219	no
Gb_03061	0.408881	1.00304	1.29463	Up	0.10265	0.240172	no
Gb_03062	0.995636	0.633721	-0.651771	Down	0.3742	0.573404	no
Gb_03064	10.418	10.9915	0.0773074	Up	0.89035	0.943363	no
Gb_03065	29.1014	21.95	-0.406867	Down	0.01935	0.0686666	no
Gb_03066	128.619	157.169	0.289207	Up	0.04475	0.131338	no
Gb_03067	18.5109	15.1865	-0.285589	Down	0.07685	0.194696	no
Gb_03069	144.033	115.322	-0.320735	Down	0.02195	0.0757355	no
Gb_03072	1.79387	11.3637	2.66329	Up	5e-05	0.000439452	yes
Gb_03074	1.0584	1.43105	0.435192	Up	0.4861	0.676559	no
Gb_03076	125.385	129.385	0.0453102	Up	0.7378	0.85964	no
Gb_03078	26.2603	32.8366	0.322424	Up	0.0361	0.111121	no
Gb_03081	11.9414	17.0533	0.514078	Up	0.003	0.0154333	yes
Gb_03085	8.3295	13.3474	0.680251	Up	0.3483	0.546304	no
Gb_03091	20.8204	24.7083	0.246996	Up	0.09395	0.22409	no
Gb_03092	0.81204	0	#NAME?	Down	5e-05	0.000439452	yes
Gb_03093	7.48425	0.0736357	-6.66731	Down	0.01145	0.0453619	yes
Gb_03095	17.881	6.10278	-1.55089	Down	5e-05	0.000439452	yes
Gb_03096	17.0421	12.2231	-0.47949	Down	0.0173	0.0629112	no
Gb_03097	25.5552	36.3903	0.509935	Up	0.0014	0.00815056	yes
Gb_03102	0.932412	1.30397	0.483877	Up	0.2686	0.458708	no
Gb_03103	3.30487	2.92328	-0.177005	Down	0.33315	0.530866	no
Gb_03105	21.7785	23.3534	0.100728	Up	0.54675	0.725973	no
Gb_03106	2.46589	3.22883	0.388899	Up	0.1452	0.305214	no
Gb_03110	3.3812	2.67208	-0.339571	Down	0.6	0.765711	no
Gb_03115	6.75095	8.1777	0.276603	Up	0.14115	0.300562	no
Gb_03116	13.8736	16.5726	0.256451	Up	0.1395	0.297824	no
Gb_03117	7.80891	8.15199	0.0620314	Up	0.693	0.831647	no
Gb_03120	14.3812	13.4292	-0.0988096	Down	0.5417	0.722002	no
Gb_03122	10.3941	9.70238	-0.0993558	Down	0.53595	0.717416	no
Gb_03124	53.1944	43.5148	-0.289767	Down	0.0433	0.128078	no
Gb_03126	399.925	297.535	-0.426673	Down	0.0045	0.021538	yes
Gb_03129	3.92951	2.37423	-0.726893	Down	0.084	0.207622	no
Gb_03131	1.577	2.20675	0.48474	Up	0.07745	0.195731	no
Gb_03134	1.12096	1.04089	-0.106922	Down	0.9249	0.961782	no
Gb_03135	35.5062	43.9718	0.308507	Up	0.02635	0.0873079	no
Gb_03136	6.87998	4.81628	-0.514486	Down	0.006	0.027095	yes
Gb_03137	1.90064	2.00301	0.0756828	Up	0.7541	0.869034	no
Gb_03141	5.03227	7.89892	0.650445	Up	0.0105	0.0423852	yes
Gb_03145	13.6814	12.8853	-0.0864848	Down	0.5342	0.716324	no
Gb_03146	26.0706	5.0365	-2.37193	Down	5e-05	0.000439452	yes
Gb_03148	4.32769	4.59788	0.0873729	Up	0.76785	0.877201	no
Gb_03150	1.49751	2.95442	0.980311	Up	0.015	0.0562219	no
Gb_03151	19.0289	19.6825	0.0487245	Up	0.79185	0.891176	no
Gb_03153	52.168	37.2216	-0.487026	Down	0.0018	0.0100753	yes
Gb_03155	5.96941	14.1367	1.24379	Up	5e-05	0.000439452	yes
Gb_03160	26.0782	20.1312	-0.373415	Down	0.0672	0.176328	no
Gb_03161	3.56065	3.94293	0.147126	Up	0.55325	0.730296	no
Gb_03162	2.23329	2.90075	0.377256	Up	0.1532	0.315304	no
Gb_03164	7.38039	8.45397	0.195931	Up	0.38	0.579253	no
Gb_03171	11.6066	12.2193	0.0742269	Up	0.61855	0.779612	no
Gb_03172	36.5104	35.2452	-0.0508813	Down	0.71395	0.844622	no
Gb_03176	1.29952	1.08399	-0.261629	Down	0.8982	0.947304	no
Gb_03180	30.6575	25.0879	-0.289249	Down	0.0711	0.183655	no
Gb_03186	38.6106	37.63	-0.0371124	Down	0.80055	0.8962	no
Gb_03187	21.7882	25.1987	0.209798	Up	0.1354	0.291506	no
Gb_03188	5.74139	6.71155	0.225246	Up	0.23285	0.418354	no
Gb_03195	89.868	105.43	0.230403	Up	0.09525	0.226421	no
Gb_03196	11.9342	17.8634	0.581903	Up	0.00025	0.00186297	yes
Gb_03197	20.1631	20.8816	0.0505182	Up	0.75725	0.870946	no
Gb_03198	5.50983	5.47377	-0.00947286	Down	0.9748	0.985574	no
Gb_03200	3.76198	3.00239	-0.325382	Down	0.33365	0.531376	no
Gb_03206	2.80678	18.2637	2.70199	Up	5e-05	0.000439452	yes
Gb_03207	3.97376	5.49366	0.467265	Up	0.1458	0.306265	no
Gb_03208	32.0666	45.2185	0.495843	Up	0.0004	0.00279726	yes
Gb_03209	22.5926	23.5914	0.0624118	Up	0.6521	0.803469	no
Gb_03211	12.4155	10.1241	-0.294357	Down	0.35755	0.555945	no
Gb_03213	3.20129	3.87797	0.276645	Up	0.18245	0.354513	no
Gb_03214	2.6087	2.94509	0.174984	Up	0.386	0.58502	no
Gb_03216	2.13072	3.38392	0.667354	Up	0.0216	0.0747275	no
Gb_03217	12.2622	11.6997	-0.0677444	Down	0.82065	0.907686	no
Gb_03218	57.7178	44.8116	-0.365147	Down	0.02	0.070393	no
Gb_03219	19.4213	113.89	2.55193	Up	0.0531	0.148985	no
Gb_03220	1.47803	3.76659	1.34958	Up	0.0135	0.051657	no
Gb_03221	3.22375	2.59818	-0.311236	Down	0.18445	0.356957	no
Gb_03222	3.61572	3.04337	-0.24861	Down	0.23095	0.416345	no
Gb_03225	63.7618	60.3311	-0.0797897	Down	0.62165	0.78193	no
Gb_03227	19.7983	1.80668	-3.45396	Down	5e-05	0.000439452	yes
Gb_03229	34.6019	20.0121	-0.789977	Down	5e-05	0.000439452	yes
Gb_03232	15.1864	22.1642	0.54545	Up	0.049	0.140452	no
Gb_03238	33.5389	28.3449	-0.242744	Down	0.11395	0.258574	no
Gb_03239	120.25	92.9342	-0.371753	Down	0.1164	0.262676	no
Gb_03242	67.6593	45.0043	-0.588224	Down	0.0001	0.000825673	yes
Gb_03243	11.5801	10.9792	-0.076877	Down	0.61575	0.777378	no
Gb_03245	0.981553	1.40859	0.521109	Up	0.20465	0.383235	no
Gb_03250	5.72606	5.99756	0.0668311	Up	0.75655	0.87041	no
Gb_03252	16.3651	18.5297	0.179211	Up	0.24825	0.436251	no
Gb_03253	41.509	54.8428	0.401876	Up	0.0058	0.0263567	yes
Gb_03254	35.3676	39.9371	0.175301	Up	0.23665	0.422738	no
Gb_03260	2.62739	2.75627	0.0690866	Up	0.9335	0.966261	no
Gb_03262	2.7302	3.82146	0.485119	Up	0.30115	0.496301	no
Gb_03263	0.859742	0.916837	0.0927621	Up	0.7712	0.879145	no
Gb_03264	55.4257	60.5593	0.127794	Up	0.9433	0.971447	no
Gb_03266	12.202	14.5776	0.256638	Up	0.13955	0.297905	no
Gb_03269	86.3732	66.0671	-0.386651	Down	0.06855	0.1788	no
Gb_03271	1.33399	2.00903	0.590753	Up	0.22295	0.406492	no
Gb_03275	175.972	175.025	-0.00778312	Down	0.96305	0.980186	no
Gb_03277	10.3747	9.43582	-0.136854	Down	0.65075	0.802512	no
Gb_03278	87.0512	68.3246	-0.349459	Down	0.8366	0.915915	no
Gb_03279	50.4627	66.904	0.406876	Up	0.0054	0.0249502	yes
Gb_03281	17.1337	14.858	-0.205593	Down	0.35585	0.554285	no
Gb_03282	15.927	13.0744	-0.284733	Down	0.5022	0.690121	no
Gb_03283	147.036	121.379	-0.276648	Down	0.13935	0.29753	no
Gb_03285	6.15861	4.45584	-0.466907	Down	0.01825	0.0655883	no
Gb_03286	1.18337	1.2614	0.0921251	Up	0.8435	0.920267	no
Gb_03288	5.13699	4.82219	-0.0912341	Down	0.72295	0.850943	no
Gb_03291	18.3648	16.003	-0.198603	Down	0.20375	0.382162	no
Gb_03292	23.7427	16.9473	-0.486429	Down	0.0007	0.00453466	yes
Gb_03293	0.773232	0.434193	-0.832566	Down	0.10875	0.250058	no
Gb_03294	5.52158	7.54697	0.450815	Up	0.05035	0.143068	no
Gb_03295	1.49961	1.78425	0.250735	Up	0.7848	0.887352	no
Gb_03298	1.61009	1.92988	0.261374	Up	0.3495	0.547662	no
Gb_03300	2.23615	3.5449	0.664726	Up	0.0293	0.094567	no
Gb_03301	32.0795	32.5399	0.0205577	Up	0.8921	0.944117	no
Gb_03306	41.3439	47.9298	0.213249	Up	0.43295	0.629841	no
Gb_03307	24.234	20.3715	-0.250483	Down	0.1767	0.347217	no
Gb_03308	4.37875	6.80831	0.636777	Up	0.0189	0.0674109	no
Gb_03309	74.702	71.2885	-0.0674775	Down	0.63545	0.792065	no
Gb_03310	35.1017	29.264	-0.262412	Down	0.05445	0.15168	no
Gb_03311	104.003	104.395	0.00543051	Up	0.9925	0.995258	no
Gb_03313	24.3659	21.2296	-0.198792	Down	0.15995	0.323793	no
Gb_03314	4.78967	2.03831	-1.23256	Down	0.1405	0.299412	no
Gb_03315	0.983137	1.29576	0.398335	Up	0.27875	0.470443	no
Gb_03316	41.1611	49.4196	0.263801	Up	0.05695	0.156547	no
Gb_03319	69.468	67.7085	-0.0370109	Down	0.78805	0.889061	no
Gb_03322	0.868236	0.996945	0.199426	Up	0.49675	0.685318	no
Gb_03323	21.8375	26.2188	0.263796	Up	0.0884	0.214734	no
Gb_03324	83.3639	71.7752	-0.215939	Down	0.13285	0.288012	no
Gb_03326	431.016	251.218	-0.778805	Down	5e-05	0.000439452	yes
Gb_03330	23.8329	25.7125	0.109514	Up	0.4845	0.675628	no
Gb_03331	11.2921	10.6424	-0.0854864	Down	0.66195	0.81072	no
Gb_03332	11.5323	8.97504	-0.361686	Down	0.01595	0.0589276	no
Gb_03335	18.6264	33.8418	0.861456	Up	5e-05	0.000439452	yes
Gb_03336	5.74836	4.84131	-0.247753	Down	0.1599	0.323793	no
Gb_03340	0.418791	0.638391	0.608209	Up	0.17785	0.348918	no
Gb_03341	12.5171	10.7049	-0.225626	Down	0.18055	0.352468	no
Gb_03345	3.29601	2.65005	-0.314701	Down	0.17735	0.348159	no
Gb_03347	20.8368	17.9966	-0.211408	Down	0.19285	0.368133	no
Gb_03348	162.349	187.367	0.206774	Up	0.13855	0.296544	no
Gb_03351	6.48606	7.23907	0.158462	Up	0.3573	0.555767	no
Gb_03352	12.9323	13.8666	0.100644	Up	0.6206	0.78113	no
Gb_03354	2.80271	1.95647	-0.51857	Down	0.0293	0.094567	no
Gb_03359	19.6208	18.5777	-0.0788089	Down	0.5987	0.764704	no
Gb_03361	29.7612	46.178	0.633774	Up	5e-05	0.000439452	yes
Gb_03362	131.059	58.4561	-1.16479	Down	5e-05	0.000439452	yes
Gb_03365	53.2342	18.8068	-1.5011	Down	5e-05	0.000439452	yes
Gb_03368	0.144074	0.806938	2.48565	Up	0.01295	0.0500126	no
Gb_03369	29.6284	24.1049	-0.297653	Down	0.05975	0.161994	no
Gb_03370	33.3572	26.7892	-0.316345	Down	0.0656	0.173204	no
Gb_03371	6.33747	8.69534	0.456336	Up	0.4451	0.640451	no
Gb_03375	4.84169	1.96197	-1.30321	Down	0.00235	0.012591	yes
Gb_03376	17.8757	2.5661	-2.80035	Down	5e-05	0.000439452	yes
Gb_03378	9.79417	11.8183	0.271022	Up	0.20885	0.389258	no
Gb_03380	1.88152	1.47429	-0.351884	Down	0.17475	0.344627	no
Gb_03381	2.09412	4.23975	1.01764	Up	0.00365	0.0181715	yes
Gb_03382	4.49104	3.52106	-0.351041	Down	0.4295	0.626605	no
Gb_03383	20.5935	23.0912	0.165155	Up	0.5325	0.714982	no
Gb_03384	8.27743	11.0961	0.422804	Up	0.24385	0.431516	no
Gb_03386	0.449126	0.9025	1.00681	Up	0.2996	0.494344	no
Gb_03388	24.7004	23.1113	-0.095939	Down	0.51395	0.699801	no
Gb_03389	10.5138	16.1195	0.616522	Up	5e-05	0.000439452	yes
Gb_03392	6.81016	6.14459	-0.148373	Down	0.71005	0.842346	no
Gb_03397	4.8646	5.49414	0.175571	Up	0.3454	0.543319	no
Gb_03399	96.5813	129.667	0.424992	Up	0.0052	0.0242314	yes
Gb_03400	9.27325	8.33017	-0.154729	Down	0.43375	0.630407	no
Gb_03401	21.678	18.6248	-0.219001	Down	0.18095	0.352855	no
Gb_03403	9.01621	10.1503	0.170935	Up	0.36405	0.562771	no
Gb_03405	37.5711	29.0864	-0.369277	Down	0.00705	0.0308488	yes
Gb_03406	69.1196	77.892	0.17238	Up	0.2249	0.408953	no
Gb_03407	2.11022	1.16452	-0.857663	Down	0.0734	0.188072	no
Gb_03410	26.7169	25.3344	-0.0766534	Down	0.6368	0.792617	no
Gb_03411	21.3704	26.2953	0.299189	Up	0.11815	0.265259	no
Gb_03412	8.56409	9.8745	0.205407	Up	0.29835	0.493011	no
Gb_03413	36.2751	28.6288	-0.341513	Down	0.0242	0.0819095	no
Gb_03414	5.32895	4.91487	-0.116696	Down	0.66225	0.810926	no
Gb_03416	1.60155	1.56273	-0.0353938	Down	0.9462	0.972597	no
Gb_03417	27.0689	29.5284	0.125469	Up	0.4642	0.657717	no
Gb_03420	21.3451	16.8556	-0.340674	Down	0.0927	0.221777	no
Gb_03421	17.1169	16.0258	-0.0950207	Down	0.5846	0.754113	no
Gb_03423	12.4592	11.7543	-0.0840328	Down	0.6487	0.801452	no
Gb_03425	4.88933	5.53706	0.179483	Up	0.2545	0.442011	no
Gb_03428	21.1811	21.0818	-0.00677758	Down	0.9599	0.978705	no
Gb_03431	13.3841	8.20263	-0.706366	Down	0.01975	0.0697131	no
Gb_03432	5.19797	5.97697	0.201466	Up	0.2587	0.446902	no
Gb_03434	13.0471	11.8522	-0.138575	Down	0.43935	0.635198	no
Gb_03435	1.1709	1.39546	0.253128	Up	0.41675	0.614396	no
Gb_03437	8.03611	7.78456	-0.0458819	Down	0.76805	0.877323	no
Gb_03440	1.28421	1.58739	0.305782	Up	0.28605	0.47891	no
Gb_03441	44.0579	32.5059	-0.4387	Down	0.0058	0.0263567	yes
Gb_03443	2.13384	7.71849	1.85487	Up	5e-05	0.000439452	yes
Gb_03444	2.59999	1.71254	-0.602372	Down	0.3634	0.561943	no
Gb_03445	6.7681	9.63258	0.509172	Up	0.0072	0.0313709	yes
Gb_03446	21.4314	28.2061	0.396282	Up	0.13255	0.287794	no
Gb_03447	2.32442	0.76011	-1.61259	Down	0.00025	0.00186297	yes
Gb_03448	10.9901	12.4696	0.182218	Up	0.3344	0.532294	no
Gb_03450	76.6576	67.1206	-0.191674	Down	0.1826	0.35472	no
Gb_03454	8.62232	5.50952	-0.646149	Down	0.0023	0.0123663	yes
Gb_03458	3.38218	3.7262	0.139753	Up	0.47975	0.67137	no
Gb_03459	18.5402	27.5443	0.5711	Up	5e-05	0.000439452	yes
Gb_03460	3.784	3.89486	0.041659	Up	0.8788	0.937318	no
Gb_03462	32.9294	38.1204	0.211187	Up	0.23185	0.417321	no
Gb_03463	39.7113	30.9931	-0.357603	Down	0.17275	0.341781	no
Gb_03464	0.900999	1.03077	0.194119	Up	0.5492	0.72756	no
Gb_03465	93.2753	66.6366	-0.48518	Down	0.0011	0.00665177	yes
Gb_03469	117.181	106.809	-0.133706	Down	0.4131	0.610998	no
Gb_03470	20.4214	25.4262	0.31623	Up	0.03295	0.103489	no
Gb_03472	5.1969	5.24124	0.0122564	Up	0.9499	0.974573	no
Gb_03473	1.62049	1.33624	-0.278247	Down	0.332	0.529676	no
Gb_03474	2.18262	1.74341	-0.324151	Down	0.21875	0.401039	no
Gb_03476	4.24887	6.58262	0.631584	Up	0.00025	0.00186297	yes
Gb_03479	1.00355	2.04914	1.02991	Up	0.0619	0.16617	no
Gb_03480	3.15674	18.9119	2.58278	Up	5e-05	0.000439452	yes
Gb_03481	3.43118	2.96019	-0.213019	Down	0.32245	0.519302	no
Gb_03483	0.490593	1.23308	1.32967	Up	0.00165	0.00935954	yes
Gb_03484	20.9107	19.2097	-0.122413	Down	0.43595	0.632331	no
Gb_03485	3.03455	1.93553	-0.64875	Down	0.1335	0.288911	no
Gb_03488	7.99418	10.7706	0.430072	Up	0.00905	0.0377299	yes
Gb_03489	2.39628	1.92636	-0.314919	Down	0.55425	0.731183	no
Gb_03491	0.819365	0.315484	-1.37694	Down	0.3411	0.538904	no
Gb_03499	16.2184	15.341	-0.08024	Down	0.63035	0.788548	no
Gb_03500	54.2509	45.0685	-0.267526	Down	0.10645	0.246362	no
Gb_03502	127.827	34.9046	-1.8727	Down	5e-05	0.000439452	yes
Gb_03504	40.3227	49.8261	0.305307	Up	0.42825	0.625375	no
Gb_03505	5.70095	5.53185	-0.043441	Down	0.8769	0.936579	no
Gb_03506	123.151	81.0777	-0.603047	Down	5e-05	0.000439452	yes
Gb_03507	31.0124	29.0198	-0.0958087	Down	0.5109	0.697235	no
Gb_03508	23.9192	22.1846	-0.108608	Down	0.4654	0.658733	no
Gb_03511	4.29909	5.47053	0.34765	Up	0.0811	0.202165	no
Gb_03512	1.69759	1.67755	-0.0171296	Down	0.9353	0.967064	no
Gb_03513	13.7801	11.3037	-0.285783	Down	0.1028	0.240386	no
Gb_03514	7.18725	2.77481	-1.37305	Down	0.0004	0.00279726	yes
Gb_03515	156.067	255.807	0.712893	Up	5e-05	0.000439452	yes
Gb_03517	43.8194	40.5273	-0.112677	Down	0.41075	0.608916	no
Gb_03518	36.5288	27.5786	-0.405486	Down	0.00455	0.0217519	yes
Gb_03519	21.5808	17.1009	-0.335675	Down	0.2613	0.449905	no
Gb_03520	8.79855	7.12925	-0.303515	Down	0.3229	0.519754	no
Gb_03521	1.89961	2.29839	0.274918	Up	0.24605	0.433939	no
Gb_03534	4.08733	5.83502	0.513578	Up	0.00865	0.0364149	yes
Gb_03536	119.634	107.061	-0.16019	Down	0.2534	0.440818	no
Gb_03539	8.98052	7.59045	-0.242612	Down	0.18545	0.358243	no
Gb_03540	4.84275	6.75373	0.479858	Up	0.1535	0.31571	no
Gb_03542	54.3712	44.3283	-0.294615	Down	0.0307	0.0979391	no
Gb_03543	1.20607	0.972463	-0.310598	Down	0.55705	0.733366	no
Gb_03545	1.11896	1.40274	0.326093	Up	0.26385	0.45296	no
Gb_03546	23.2545	20.2825	-0.197275	Down	0.19005	0.364176	no
Gb_03547	5.13957	3.66276	-0.488716	Down	0.01185	0.0466903	yes
Gb_03548	6.63052	6.13822	-0.111302	Down	0.5494	0.727719	no
Gb_03549	5.52201	6.02807	0.126502	Up	0.8559	0.926913	no
Gb_03550	7.17434	7.47449	0.0591293	Up	0.72995	0.854954	no
Gb_03551	4.18256	4.41724	0.078759	Up	0.68035	0.82323	no
Gb_03552	62.1326	58.7818	-0.0799806	Down	0.5771	0.748373	no
Gb_03556	13.6872	16.4265	0.263195	Up	0.218	0.399993	no
Gb_03559	0.869697	1.08448	0.318422	Up	0.3559	0.554328	no
Gb_03560	6.21734	9.57079	0.622341	Up	0.00115	0.00690309	yes
Gb_03561	2.39076	4.566	0.933459	Up	0.0188	0.0671225	no
Gb_03562	342.608	343.832	0.00514483	Up	0.9765	0.986509	no
Gb_03563	22.6994	28.8464	0.345734	Up	0.24845	0.43654	no
Gb_03564	33.3615	97.4564	1.54657	Up	5e-05	0.000439452	yes
Gb_03565	132.285	132.718	0.00471059	Up	0.9745	0.985514	no
Gb_03566	94.8601	56.5594	-0.746036	Down	0.05845	0.159473	no
Gb_03568	44.9788	37.3067	-0.269813	Down	0.12885	0.282132	no
Gb_03570	1.67038	1.6914	0.0180423	Up	0.94565	0.972531	no
Gb_03571	2.7043	1.92177	-0.492821	Down	0.0241	0.0816273	no
Gb_03572	1.68027	1.27207	-0.401512	Down	0.1461	0.306764	no
Gb_03576	60.0297	45.3042	-0.406032	Down	0.0186	0.0665537	no
Gb_03578	0.580443	0.499142	-0.217704	Down	0.5898	0.757873	no
Gb_03579	2.51922	1.85771	-0.439454	Down	0.04685	0.136054	no
Gb_03580	23.871	31.7367	0.41089	Up	0.0083	0.035195	yes
Gb_03581	9.28855	10.3324	0.153648	Up	0.3074	0.502551	no
Gb_03582	39.0562	55.8923	0.517097	Up	0.00175	0.00983809	yes
Gb_03585	40.8362	43.5193	0.0918071	Up	0.52515	0.708632	no
Gb_03586	31.1287	33.5767	0.109214	Up	0.5123	0.698252	no
Gb_03589	2.48052	2.40298	-0.0458185	Down	0.8605	0.928576	no
Gb_03590	40.2846	47.2938	0.231423	Up	0.10035	0.236074	no
Gb_03592	28.9293	31.5414	0.124715	Up	0.3887	0.587262	no
Gb_03593	17.2449	16.8327	-0.0349056	Down	0.83555	0.915256	no
Gb_03595	60.8628	39.0594	-0.63989	Down	5e-05	0.000439452	yes
Gb_03597	4.44562	4.47625	0.0099044	Up	0.95985	0.978705	no
Gb_03598	1.51249	0.167235	-3.17697	Down	5e-05	0.000439452	yes
Gb_03599	9.78321	8.91092	-0.134733	Down	0.63165	0.78945	no
Gb_03600	12.4454	3.76629	-1.7244	Down	0.31925	0.515569	no
Gb_03601	0.245759	1.06542	2.11611	Up	0.01115	0.0444316	yes
Gb_03607	2.77666	3.96955	0.515628	Up	0.0105	0.0423852	yes
Gb_03611	18.3447	16.327	-0.168102	Down	0.32375	0.520746	no
Gb_03613	6.88196	0.357947	-4.265	Down	5e-05	0.000439452	yes
Gb_03614	0.320253	0.653931	1.02993	Up	0.21005	0.390516	no
Gb_03616	3.85987	5.68897	0.559616	Up	0.0149	0.0558983	no
Gb_03617	32.2514	31.4064	-0.0383005	Down	0.7978	0.89459	no
Gb_03619	66.3832	63.0446	-0.0744442	Down	0.5992	0.765184	no
Gb_03622	22.3556	20.6452	-0.114833	Down	0.4767	0.668825	no
Gb_03624	22.2079	14.53	-0.61204	Down	5e-05	0.000439452	yes
Gb_03626	8.51185	8.17978	-0.0574106	Down	0.72735	0.853625	no
Gb_03630	2.37214	3.51907	0.569004	Up	0.2847	0.477301	no
Gb_03631	3.2612	3.27633	0.00667781	Up	0.97265	0.984688	no
Gb_03636	25.269	26.3069	0.0580711	Up	0.70585	0.839718	no
Gb_03639	0.29802	1.12241	1.91311	Up	0.18695	0.360261	no
Gb_03642	16.5809	12.4813	-0.40976	Down	0.00825	0.0350193	yes
Gb_03644	11.5101	11.3522	-0.0199199	Down	0.9072	0.952539	no
Gb_03645	56.3575	117.862	1.06442	Up	5e-05	0.000439452	yes
Gb_03648	42.6188	44.3938	0.0588687	Up	0.67765	0.821543	no
Gb_03649	148.854	129.988	-0.195517	Down	0.1665	0.333176	no
Gb_03650	14.2468	22.7547	0.675531	Up	0.00025	0.00186297	yes
Gb_03651	25.6455	25.1572	-0.0277366	Down	0.8832	0.939683	no
Gb_03652	2.2598	3.69057	0.707648	Up	0.0136	0.0519425	no
Gb_03653	7.84126	12.06	0.621071	Up	0.06955	0.180621	no
Gb_03655	109.461	95.2418	-0.200751	Down	0.1476	0.309014	no
Gb_03656	49.9027	60.0638	0.267376	Up	0.0575	0.157582	no
Gb_03660	50.8737	37.467	-0.441298	Down	0.003	0.0154333	yes
Gb_03665	24.5309	23.4724	-0.0636324	Down	0.85735	0.927677	no
Gb_03666	37.3872	22.8475	-0.71051	Down	5e-05	0.000439452	yes
Gb_03667	4.1035	3.85972	-0.0883575	Down	0.9015	0.94934	no
Gb_03670	51.5493	50.2439	-0.0370039	Down	0.80175	0.897004	no
Gb_03674	3.45662	3.8672	0.161927	Up	0.6278	0.786762	no
Gb_03676	63.7173	50.9016	-0.323974	Down	0.01795	0.0647567	no
Gb_03677	4.79103	5.89011	0.297958	Up	0.17085	0.339198	no
Gb_03680	86.4982	75.0832	-0.20418	Down	0.17365	0.343036	no
Gb_03681	8.5711	9.37221	0.128909	Up	0.46835	0.66123	no
Gb_03684	8.30475	9.20917	0.149134	Up	0.4108	0.608954	no
Gb_03686	3.27562	5.13029	0.647274	Up	0.0235	0.0799815	no
Gb_03687	0.786264	0.743988	-0.079734	Down	0.87275	0.934562	no
Gb_03688	0.884974	0.952879	0.106658	Up	0.79135	0.8909	no
Gb_03690	1.25821	3.23178	1.36095	Up	0.0001	0.000825673	yes
Gb_03691	1.14646	0.771149	-0.572104	Down	0.1416	0.301259	no
Gb_03693	3.94657	4.12918	0.0652567	Up	0.73255	0.856573	no
Gb_03695	20.4453	22.5193	0.139395	Up	0.41045	0.608582	no
Gb_03697	1.14479	0.0598203	-4.2583	Down	0.06975	0.181083	no
Gb_03700	0.783193	0.460384	-0.766531	Down	0.4334	0.630234	no
Gb_03702	5.01056	4.99915	-0.00328778	Down	0.9892	0.99337	no
Gb_03703	8.70896	8.79032	0.013415	Up	0.95985	0.978705	no
Gb_03704	24.0971	29.599	0.296685	Up	0.0723	0.185972	no
Gb_03708	6.37456	6.7632	0.0853796	Up	0.76975	0.878349	no
Gb_03710	31.3931	14.5999	-1.10449	Down	5e-05	0.000439452	yes
Gb_03715	16.5379	17.177	0.0547051	Up	0.72695	0.853441	no
Gb_03718	8.43515	2.73332	-1.62576	Down	0.05425	0.151277	no
Gb_03720	10.447	11.9444	0.193247	Up	0.3597	0.558135	no
Gb_03721	11.2191	20.6012	0.876773	Up	0.31665	0.512619	no
Gb_03723	5.31758	5.52957	0.0563965	Up	0.75975	0.872088	no
Gb_03724	52.4707	38.8221	-0.434633	Down	0.00185	0.0103128	yes
Gb_03727	89.8732	64.2127	-0.485033	Down	0.00105	0.00639671	yes
Gb_03732	56.623	46.0735	-0.297451	Down	0.04065	0.122079	no
Gb_03733	78.8024	77.9807	-0.0151213	Down	0.9133	0.955835	no
Gb_03734	17.898	20.8535	0.220492	Up	0.11645	0.262716	no
Gb_03735	15.7113	12.1856	-0.366625	Down	0.01055	0.042552	yes
Gb_03736	36.9984	34.2626	-0.110828	Down	0.4246	0.621748	no
Gb_03737	35.1169	29.1999	-0.266201	Down	0.4235	0.620618	no
Gb_03739	12.1455	15.0825	0.312455	Up	0.03605	0.111037	no
Gb_03741	22.2359	23.5925	0.0854354	Up	0.5723	0.744667	no
Gb_03742	3.37497	3.08412	-0.130017	Down	0.6862	0.827168	no
Gb_03748	4.69999	5.38025	0.195016	Up	0.18315	0.355282	no
Gb_03749	16.8574	15.8696	-0.0871144	Down	0.58085	0.751276	no
Gb_03750	62.8059	59.6373	-0.0746852	Down	0.5975	0.763728	no
Gb_03751	2.45992	2.88904	0.231982	Up	0.86155	0.929096	no
Gb_03754	28.7009	28.0172	-0.0347831	Down	0.80845	0.900361	no
Gb_03757	81.0102	61.7954	-0.390605	Down	0.00845	0.0357138	yes
Gb_03758	33.3237	28.5035	-0.225407	Down	0.20425	0.382836	no
Gb_03760	49.262	38.884	-0.341298	Down	0.0145	0.0546484	no
Gb_03762	14.3643	18.2507	0.345461	Up	0.0992	0.233615	no
Gb_03763	15.6917	15.9481	0.0233758	Up	0.871	0.933706	no
Gb_03770	31.6662	34.407	0.119762	Up	0.3958	0.594293	no
Gb_03771	241.362	182.955	-0.399709	Down	0.01255	0.048829	yes
Gb_03773	4.68098	4.24182	-0.142125	Down	0.59655	0.762871	no
Gb_03774	2.88872	3.45185	0.256938	Up	0.6166	0.77813	no
Gb_03775	38.8596	36.7827	-0.079245	Down	0.6538	0.804352	no
Gb_03776	33.4959	33.4165	-0.00342197	Down	0.98215	0.989692	no
Gb_03777	796.124	295.873	-1.42801	Down	5e-05	0.000439452	yes
Gb_03778	119.482	97.6362	-0.291305	Down	0.0429	0.127217	no
Gb_03779	24.4525	20.2563	-0.271614	Down	0.06485	0.171778	no
Gb_03781	58.0777	37.5881	-0.627707	Down	5e-05	0.000439452	yes
Gb_03782	1.53682	0.202973	-2.92059	Down	0.00295	0.0152304	yes
Gb_03783	0.654123	0.804277	0.29813	Up	0.58455	0.754113	no
Gb_03787	3.95453	6.29949	0.671728	Up	0.00365	0.0181715	yes
Gb_03789	20.1572	26.8588	0.414098	Up	0.00285	0.014795	yes
Gb_03790	14.6309	19.4169	0.408299	Up	0.00455	0.0217519	yes
Gb_03793	11.514	4.96553	-1.21337	Down	5e-05	0.000439452	yes
Gb_03795	12.6136	9.98976	-0.33646	Down	0.04935	0.141011	no
Gb_03798	10.3794	9.34779	-0.15103	Down	0.2885	0.481486	no
Gb_03799	18.2279	27.5548	0.596157	Up	0.0002	0.00152891	yes
Gb_03800	8.12737	8.48659	0.0623959	Up	0.7302	0.855048	no
Gb_03802	23.7299	22.2591	-0.0923132	Down	0.5589	0.734868	no
Gb_03805	8.87535	11.5721	0.38278	Up	0.0213	0.0739189	no
Gb_03807	4.24124	0.402422	-3.3977	Down	5e-05	0.000439452	yes
Gb_03808	0.664592	1.21176	0.866557	Up	0.0566	0.155829	no
Gb_03809	17.5395	13.2127	-0.408687	Down	0.0252	0.0843748	no
Gb_03810	4.91198	5.4264	0.143692	Up	0.5194	0.703786	no
Gb_03820	27.4894	19.5922	-0.488593	Down	0.0006	0.00397071	yes
Gb_03821	30.7755	25.702	-0.259902	Down	0.42005	0.617592	no
Gb_03823	53.9037	52.7819	-0.0303415	Down	0.8363	0.915709	no
Gb_03827	11.788	35.5801	1.59375	Up	5e-05	0.000439452	yes
Gb_03830	0.977373	5.59564	2.51732	Up	5e-05	0.000439452	yes
Gb_03837	76.0337	74.2839	-0.0335893	Down	0.80055	0.8962	no
Gb_03838	86.1591	67.7665	-0.34643	Down	0.0151	0.0565104	no
Gb_03840	1.19257	1.03396	-0.205902	Down	0.65155	0.803114	no
Gb_03841	66.4677	56.7616	-0.227737	Down	0.4217	0.619239	no
Gb_03842	6.76771	11.9244	0.817181	Up	0.00105	0.00639671	yes
Gb_03845	7.51866	6.37463	-0.238133	Down	0.2988	0.493455	no
Gb_03848	9.23241	8.7366	-0.0796365	Down	0.5809	0.751276	no
Gb_03849	3.14844	3.70908	0.236424	Up	0.32625	0.522985	no
Gb_03851	24.3708	26.2632	0.107892	Up	0.52425	0.707895	no
Gb_03852	5.42811	6.79043	0.323054	Up	0.189	0.362816	no
Gb_03853	17.7849	14.913	-0.254077	Down	0.0912	0.219085	no
Gb_03854	52.5115	51.118	-0.0388027	Down	0.8138	0.90375	no
Gb_03855	19.0195	12.6227	-0.591453	Down	0.0046	0.0219482	yes
Gb_03858	1.48294	4.31897	1.54222	Up	0.0003	0.00218708	yes
Gb_03860	0.419779	1.58421	1.91607	Up	0.1053	0.2446	no
Gb_03862	4.77916	10.8966	1.18904	Up	5e-05	0.000439452	yes
Gb_03864	11.6717	23.8917	1.03349	Up	0.0001	0.000825673	yes
Gb_03865	2.23091	3.21783	0.528456	Up	0.0091	0.0378675	yes
Gb_03867	21.7506	28.473	0.38854	Up	0.03285	0.103228	no
Gb_03870	40.5124	39.7574	-0.0271372	Down	0.8497	0.923337	no
Gb_03871	44.5031	42.5185	-0.0658151	Down	0.701	0.836766	no
Gb_03874	17.5398	18.0903	0.0445852	Up	0.7677	0.877193	no
Gb_03878	15.4715	16.9645	0.132908	Up	0.38495	0.583933	no
Gb_03879	4.07247	4.748	0.221415	Up	0.3567	0.555327	no
Gb_03880	0.159109	0.938998	2.56111	Up	0.1855	0.358283	no
Gb_03881	16.6003	18.8722	0.185055	Up	0.27735	0.468854	no
Gb_03883	5.33438	2.84068	-0.909084	Down	5e-05	0.000439452	yes
Gb_03884	2.03243	2.60587	0.358558	Up	0.2233	0.407009	no
Gb_03887	145.588	181.133	0.315157	Up	0.05325	0.149269	no
Gb_03889	12.6628	12.5002	-0.0186437	Down	0.92725	0.963246	no
Gb_03890	16.6181	13.017	-0.352359	Down	0.084	0.207622	no
Gb_03891	34.8838	28.087	-0.312654	Down	0.04915	0.140751	no
Gb_03893	14.8303	19.3312	0.382382	Up	0.0331	0.103827	no
Gb_03897	7.8225	6.23832	-0.326473	Down	0.11485	0.260111	no
Gb_03898	19.8251	4.55576	-2.12156	Down	0.00055	0.00368554	yes
Gb_03899	1.43773	0.231403	-2.63531	Down	0.0093	0.0385104	yes
Gb_03900	1.56617	0.19111	-3.03477	Down	0.0068	0.0299525	yes
Gb_03901	5.38865	7.17379	0.412812	Up	0.1516	0.313722	no
Gb_03902	201.777	59.1714	-1.76979	Down	5e-05	0.000439452	yes
Gb_03904	10.0494	2.77756	-1.85521	Down	5e-05	0.000439452	yes
Gb_03908	9.14188	9.45729	0.0489361	Up	0.8241	0.909549	no
Gb_03909	12.5146	16.5555	0.403703	Up	0.0139	0.0528333	no
Gb_03912	6.14797	7.23359	0.234601	Up	0.33645	0.534309	no
Gb_03913	75.7265	66.0983	-0.196185	Down	0.1648	0.330746	no
Gb_03916	8.88595	13.2743	0.579034	Up	0.185	0.357599	no
Gb_03917	8.72786	0.909881	-3.26188	Down	5e-05	0.000439452	yes
Gb_03918	2.646	3.07972	0.218986	Up	0.7046	0.83884	no
Gb_03919	12.9207	14.1481	0.130926	Up	0.45855	0.652689	no
Gb_03921	5.05361	8.65636	0.776448	Up	0.00015	0.00118546	yes
Gb_03922	27.6735	20.3803	-0.441329	Down	0.01245	0.0485477	yes
Gb_03927	3.93113	4.45633	0.180912	Up	0.34775	0.545756	no
Gb_03928	16.209	17.0666	0.0743787	Up	0.7631	0.874257	no
Gb_03929	13.2672	11.1727	-0.24789	Down	0.15515	0.317984	no
Gb_03930	7.27397	11.5603	0.66836	Up	0.00105	0.00639671	yes
Gb_03931	1.83439	4.3349	1.2407	Up	0.00025	0.00186297	yes
Gb_03932	11.3605	9.66676	-0.232926	Down	0.2246	0.408741	no
Gb_03934	4.76787	6.1095	0.357709	Up	0.42085	0.61836	no
Gb_03937	1.06621	2.18077	1.03235	Up	0.01755	0.0635754	no
Gb_03942	20.615	16.5847	-0.313837	Down	0.08585	0.210646	no
Gb_03944	173.14	132.001	-0.39139	Down	0.0053	0.0245807	yes
Gb_03946	5.26758	6.03368	0.195897	Up	0.6925	0.831289	no
Gb_03953	0.301713	0.758548	1.33006	Up	0.29755	0.49212	no
Gb_03959	4.0497	2.97369	-0.44556	Down	0.02345	0.0798335	no
Gb_03963	0.767475	0.351847	-1.12517	Down	0.07835	0.197375	no
Gb_03965	4.08774	4.61441	0.174841	Up	0.4149	0.612589	no
Gb_03969	47.705	48.2061	0.0150759	Up	0.91845	0.958486	no
Gb_03971	7.61748	8.07322	0.08383	Up	0.56915	0.742576	no
Gb_03972	24.1451	23.519	-0.0379049	Down	0.8113	0.901979	no
Gb_03974	30.1409	25.5004	-0.241203	Down	0.16785	0.335004	no
Gb_03975	9.25354	6.94437	-0.414161	Down	0.2068	0.386523	no
Gb_03977	24.6935	23.9254	-0.0455887	Down	0.8436	0.920294	no
[truncated: 19,437 more rows]
