# Supplementary material for: Transcriptomic profiling identifies differentially expressed genes associated with programmed cell death of nucellar cells in Ginkgo biloba L
Source: BMC Plant Biol. 2019 Feb 28;19:91. doi: 10.1186/s12870-019-1671-8 (PMC6396491; doi:10.1186/s12870-019-1671-8)
Supplement: Supplementary file 2 — Table S2. GO enrichment analysis of differentially expressed genes in G. biloba ovules. (XLSX 196 kb) [file 12870_2019_1671_MOESM2_ESM.xlsx]

## Sheet: Sheet1
Table S2 GO enrichment analysis of differentially expressed genes in G. biloba ovules
GO ID	GO term	GO category	P-value	Q-value	Number of DEGs with GO annotation	Number of all genes with GO annotation	DEGs with GO annotation	All genes with GO annotation
GO:0022626	cytosolic ribosome	C	2.2881e-11	1.68684e-08	66	93	Gb_21599, Gb_24834, Gb_04608, Gb_18181, Gb_02409, Gb_21541, Gb_29003, Gb_29693, Gb_28509, Gb_06102, Gb_28506, Gb_36761, Gb_34582, Gb_16529, Gb_16516, Gb_05675, Gb_02361, Gb_02349, Gb_01257, Gb_10561, Gb_06067, Gb_32917, Gb_36681, Gb_37735, Gb_26884, Gb_13148, Gb_02289, Gb_35516, Gb_34419, Gb_00059, Gb_40460, Gb_32855, Gb_33900, Gb_25081, Gb_28325, Gb_38783, Gb_18544, Gb_35488, Gb_36570, Gb_37654,…	Gb_23464, Gb_15833, Gb_23428, Gb_31019, Gb_30594, Gb_10999, Gb_09077, Gb_11317, Gb_30440, Gb_28114, Gb_15656, Gb_08489, Gb_28035, Gb_03562, Gb_03487, Gb_03469, Gb_11008, Gb_22597, Gb_08288, Gb_10560, Gb_14912, Gb_07769, Gb_15321, Gb_08196, Gb_15233, Gb_03118, Gb_40936, Gb_27095, Gb_21730, Gb_26579, Gb_14587, Gb_14568, Gb_10139, Gb_19324, Gb_18882, Gb_10091, Gb_22003, Gb_25983, Gb_19269, Gb_19250,…
GO:0022625	cytosolic large ribosomal subunit	C	7.17203e-11	4.75864e-08	31	21	Gb_02409, Gb_21541, Gb_29003, Gb_28509, Gb_06102, Gb_28506, Gb_36761, Gb_16529, Gb_05675, Gb_01257, Gb_06067, Gb_32917, Gb_37735, Gb_26884, Gb_13148, Gb_34419, Gb_38783, Gb_35488, Gb_13072, Gb_36437, Gb_13527, Gb_20650, Gb_08546, Gb_21078, Gb_36986, Gb_41257, Gb_36922, Gb_07396, Gb_12918, Gb_16695, Gb_35746	Gb_31019, Gb_30594, Gb_09077, Gb_03118, Gb_26579, Gb_18882, Gb_40532, Gb_26113, Gb_13524, Gb_13523, Gb_05659, Gb_36692, Gb_12624, Gb_24546, Gb_12514, Gb_05341, Gb_36164, Gb_36060, Gb_08874, Gb_23560, Gb_23503
GO:0044445	cytosolic part	C	5.55492e-10	2.45713e-07	68	108	Gb_21599, Gb_24834, Gb_04608, Gb_18181, Gb_02409, Gb_21541, Gb_29003, Gb_29693, Gb_28509, Gb_06102, Gb_28506, Gb_36761, Gb_34582, Gb_16529, Gb_16516, Gb_05675, Gb_02361, Gb_02349, Gb_01257, Gb_10561, Gb_06067, Gb_32917, Gb_36681, Gb_37735, Gb_26884, Gb_13148, Gb_02289, Gb_35516, Gb_34419, Gb_00059, Gb_40460, Gb_32855, Gb_33900, Gb_25081, Gb_28325, Gb_38783, Gb_18544, Gb_35488, Gb_36570, Gb_37654,…	Gb_23464, Gb_15833, Gb_09165, Gb_23428, Gb_31019, Gb_30594, Gb_10999, Gb_09077, Gb_11317, Gb_30440, Gb_28114, Gb_15656, Gb_08489, Gb_28035, Gb_15598, Gb_03562, Gb_22652, Gb_03487, Gb_03469, Gb_11008, Gb_22597, Gb_08288, Gb_10560, Gb_14912, Gb_07769, Gb_15321, Gb_08196, Gb_10467, Gb_15233, Gb_38749, Gb_03118, Gb_34276, Gb_40936, Gb_27095, Gb_21730, Gb_26579, Gb_14587, Gb_14568, Gb_10139, Gb_41279,…
GO:0030312	external encapsulating structure	C	1.03343e-09	4.03341e-07	111	232	Gb_12232, Gb_21599, Gb_04608, Gb_02421, Gb_18181, Gb_02400, Gb_10685, Gb_17062, Gb_17061, Gb_38322, Gb_17007, Gb_01958, Gb_06139, Gb_34582, Gb_04597, Gb_04585, Gb_08938, Gb_30162, Gb_34515, Gb_23625, Gb_10561, Gb_36068, Gb_29566, Gb_28463, Gb_24064, Gb_17545, Gb_16449, Gb_08859, Gb_33388, Gb_03399, Gb_14854, Gb_40460, Gb_11539, Gb_25081, Gb_19674, Gb_28325, Gb_29408, Gb_38783, Gb_18539, Gb_05461,…	Gb_15855, Gb_10966, Gb_04230, Gb_27791, Gb_28190, Gb_22873, Gb_28116, Gb_28114, Gb_04165, Gb_39660, Gb_39659, Gb_04109, Gb_35269, Gb_27617, Gb_27600, Gb_34730, Gb_28035, Gb_30312, Gb_04045, Gb_16008, Gb_07962, Gb_15563, Gb_07950, Gb_11174, Gb_34600, Gb_10649, Gb_10648, Gb_41747, Gb_41722, Gb_03487, Gb_11024, Gb_22597, Gb_30161, Gb_30152, Gb_14930, Gb_10560, Gb_14912, Gb_14911, Gb_22500, Gb_41670,…
GO:0005618	cell wall	C	1.61466e-09	5.95182e-07	110	232	Gb_12232, Gb_21599, Gb_04608, Gb_02421, Gb_18181, Gb_02400, Gb_10685, Gb_17062, Gb_17061, Gb_38322, Gb_17007, Gb_01958, Gb_06139, Gb_34582, Gb_04597, Gb_04585, Gb_08938, Gb_30162, Gb_34515, Gb_23625, Gb_10561, Gb_36068, Gb_29566, Gb_28463, Gb_24064, Gb_17545, Gb_16449, Gb_08859, Gb_33388, Gb_03399, Gb_14854, Gb_40460, Gb_11539, Gb_25081, Gb_19674, Gb_28325, Gb_29408, Gb_38783, Gb_18539, Gb_05461,…	Gb_15855, Gb_10966, Gb_04230, Gb_27791, Gb_28190, Gb_22873, Gb_28116, Gb_28114, Gb_04165, Gb_39660, Gb_39659, Gb_04109, Gb_35269, Gb_27617, Gb_27600, Gb_34730, Gb_28035, Gb_30312, Gb_04045, Gb_16008, Gb_07962, Gb_15563, Gb_07950, Gb_11174, Gb_34600, Gb_10649, Gb_10648, Gb_41747, Gb_41722, Gb_03487, Gb_11024, Gb_22597, Gb_30161, Gb_30152, Gb_14930, Gb_10560, Gb_14912, Gb_14911, Gb_22500, Gb_41670,…
GO:0044391	ribosomal subunit	C	4.51386e-09	1.42616e-06	57	87	Gb_21599, Gb_19294, Gb_04608, Gb_18181, Gb_02409, Gb_21541, Gb_29003, Gb_29693, Gb_28509, Gb_06102, Gb_28506, Gb_36761, Gb_34582, Gb_16529, Gb_16516, Gb_05675, Gb_02361, Gb_02349, Gb_01257, Gb_10561, Gb_06067, Gb_32917, Gb_37735, Gb_26884, Gb_13148, Gb_02289, Gb_35516, Gb_34419, Gb_40460, Gb_13744, Gb_28325, Gb_38783, Gb_18544, Gb_35488, Gb_36570, Gb_13072, Gb_36524, Gb_04954, Gb_36437, Gb_40288,…	Gb_23464, Gb_35420, Gb_15833, Gb_23428, Gb_31019, Gb_30594, Gb_09077, Gb_11360, Gb_09043, Gb_30440, Gb_16169, Gb_28114, Gb_39544, Gb_11008, Gb_22592, Gb_10560, Gb_14912, Gb_10529, Gb_07769, Gb_34448, Gb_19673, Gb_15254, Gb_34381, Gb_34312, Gb_03118, Gb_40936, Gb_27028, Gb_15033, Gb_26579, Gb_14587, Gb_18882, Gb_26489, Gb_26488, Gb_10091, Gb_22055, Gb_06832, Gb_37945, Gb_19269, Gb_26286, Gb_40532,…
GO:0022627	cytosolic small ribosomal subunit	C	1.09464e-07	3.02622e-05	24	20	Gb_21599, Gb_04608, Gb_18181, Gb_29693, Gb_34582, Gb_16516, Gb_02361, Gb_02349, Gb_01257, Gb_10561, Gb_02289, Gb_35516, Gb_40460, Gb_28325, Gb_18544, Gb_36570, Gb_36524, Gb_04954, Gb_40288, Gb_15027, Gb_26539, Gb_26536, Gb_41257, Gb_27579	Gb_23464, Gb_15833, Gb_23428, Gb_30440, Gb_28114, Gb_10560, Gb_14912, Gb_07769, Gb_40936, Gb_14587, Gb_10091, Gb_19269, Gb_01693, Gb_05712, Gb_18079, Gb_04609, Gb_04606, Gb_17067, Gb_17066, Gb_12074
GO:0005840	ribosome	C	3.47226e-07	7.43175e-05	98	225	Gb_21599, Gb_19294, Gb_24834, Gb_04608, Gb_18181, Gb_02409, Gb_21541, Gb_29003, Gb_29693, Gb_28509, Gb_06102, Gb_28506, Gb_36761, Gb_05695, Gb_34582, Gb_16529, Gb_16516, Gb_05675, Gb_02361, Gb_02349, Gb_01257, Gb_26914, Gb_37191, Gb_38272, Gb_10561, Gb_06067, Gb_10517, Gb_32917, Gb_36007, Gb_36681, Gb_36674, Gb_38840, Gb_39921, Gb_38832, Gb_37735, Gb_26884, Gb_13148, Gb_02289, Gb_35516, Gb_34419,…	Gb_23464, Gb_35420, Gb_15833, Gb_23428, Gb_31019, Gb_30594, Gb_10999, Gb_04295, Gb_08606, Gb_09077, Gb_11360, Gb_09043, Gb_09028, Gb_11317, Gb_30440, Gb_16169, Gb_28114, Gb_08537, Gb_27679, Gb_39628, Gb_15656, Gb_28095, Gb_08489, Gb_28035, Gb_28019, Gb_39544, Gb_27573, Gb_35174, Gb_23172, Gb_23171, Gb_27504, Gb_03562, Gb_03487, Gb_03469, Gb_11008, Gb_22597, Gb_22592, Gb_08288, Gb_10560, Gb_14912,…
GO:0005576	extracellular region	C	1.56755e-06	0.000266685	110	274	Gb_12232, Gb_00260, Gb_02421, Gb_10685, Gb_10684, Gb_17046, Gb_38322, Gb_17007, Gb_05078, Gb_01958, Gb_05051, Gb_07224, Gb_06139, Gb_17651, Gb_14361, Gb_17626, Gb_14359, Gb_04597, Gb_35655, Gb_04585, Gb_08938, Gb_11065, Gb_23683, Gb_30162, Gb_34515, Gb_14915, Gb_37149, Gb_37146, Gb_20954, Gb_00713, Gb_06000, Gb_07774, Gb_27961, Gb_03365, Gb_01186, Gb_34423, Gb_00059, Gb_11539, Gb_03944, Gb_25081,…	Gb_31077, Gb_15855, Gb_11474, Gb_35404, Gb_31046, Gb_31016, Gb_10986, Gb_22941, Gb_16219, Gb_16218, Gb_16216, Gb_27791, Gb_15795, Gb_11317, Gb_34874, Gb_28116, Gb_04109, Gb_27617, Gb_34730, Gb_28035, Gb_04045, Gb_16008, Gb_04023, Gb_15598, Gb_35163, Gb_27550, Gb_07950, Gb_23151, Gb_27509, Gb_03562, Gb_11136, Gb_10649, Gb_10648, Gb_10644, Gb_19846, Gb_11042, Gb_11024, Gb_11002, Gb_22597, Gb_30161,…
GO:0015934	large ribosomal subunit	C	1.80694e-06	0.000299727	33	46	Gb_02409, Gb_21541, Gb_29003, Gb_28509, Gb_06102, Gb_28506, Gb_36761, Gb_16529, Gb_05675, Gb_01257, Gb_06067, Gb_32917, Gb_37735, Gb_26884, Gb_13148, Gb_34419, Gb_13744, Gb_38783, Gb_35488, Gb_13072, Gb_36437, Gb_13527, Gb_20650, Gb_08546, Gb_21078, Gb_36986, Gb_41257, Gb_36922, Gb_28089, Gb_07396, Gb_12918, Gb_16695, Gb_35746	Gb_35420, Gb_31019, Gb_30594, Gb_09077, Gb_16169, Gb_11008, Gb_19673, Gb_34381, Gb_34312, Gb_03118, Gb_27028, Gb_26579, Gb_18882, Gb_22055, Gb_37945, Gb_40532, Gb_40473, Gb_26113, Gb_37512, Gb_13524, Gb_13523, Gb_05912, Gb_06296, Gb_20424, Gb_05659, Gb_36692, Gb_36607, Gb_12624, Gb_17475, Gb_25047, Gb_24546, Gb_20139, Gb_12514, Gb_05341, Gb_35907, Gb_31431, Gb_17115, Gb_17105, Gb_17010, Gb_36164,…
GO:0005730	nucleolus	C	4.38721e-06	0.000676957	82	190	Gb_40030, Gb_23782, Gb_21599, Gb_04608, Gb_18181, Gb_21541, Gb_20453, Gb_24192, Gb_28509, Gb_06102, Gb_15459, Gb_15455, Gb_15454, Gb_36761, Gb_34582, Gb_16516, Gb_05675, Gb_02361, Gb_01257, Gb_29566, Gb_06067, Gb_28463, Gb_32917, Gb_24072, Gb_39948, Gb_24017, Gb_37735, Gb_26884, Gb_02245, Gb_00059, Gb_00028, Gb_40460, Gb_32880, Gb_11539, Gb_33900, Gb_28325, Gb_25031, Gb_18544, Gb_36570, Gb_36524,…	Gb_23464, Gb_23428, Gb_34955, Gb_30594, Gb_30538, Gb_30532, Gb_08649, Gb_22919, Gb_16219, Gb_16218, Gb_16216, Gb_04230, Gb_09077, Gb_28183, Gb_28146, Gb_28114, Gb_35269, Gb_30393, Gb_28076, Gb_07971, Gb_07962, Gb_11143, Gb_08396, Gb_41748, Gb_41747, Gb_15458, Gb_15453, Gb_23048, Gb_14911, Gb_41676, Gb_41670, Gb_19762, Gb_41600, Gb_14897, Gb_14863, Gb_08196, Gb_14855, Gb_41594, Gb_41592, Gb_41574,…
GO:0005774	vacuolar membrane	C	1.6642e-05	0.00220839	94	237	Gb_13304, Gb_21599, Gb_05713, Gb_02421, Gb_20453, Gb_02400, Gb_29693, Gb_17025, Gb_06102, Gb_15459, Gb_15455, Gb_15454, Gb_36761, Gb_16516, Gb_05675, Gb_32352, Gb_14978, Gb_18059, Gb_10561, Gb_36068, Gb_06067, Gb_28463, Gb_32917, Gb_30717, Gb_24064, Gb_16449, Gb_24017, Gb_08859, Gb_36650, Gb_08844, Gb_25788, Gb_30095, Gb_05537, Gb_00063, Gb_40430, Gb_19014, Gb_32856, Gb_32855, Gb_38138, Gb_03944,…	Gb_15855, Gb_09156, Gb_31015, Gb_30594, Gb_30583, Gb_22919, Gb_22909, Gb_16219, Gb_16218, Gb_16216, Gb_27728, Gb_09059, Gb_08555, Gb_08540, Gb_28116, Gb_28114, Gb_16147, Gb_04175, Gb_15656, Gb_10798, Gb_10787, Gb_28035, Gb_22701, Gb_08428, Gb_35163, Gb_19935, Gb_35113, Gb_35112, Gb_07924, Gb_07923, Gb_07901, Gb_27497, Gb_41757, Gb_41747, Gb_23091, Gb_19819, Gb_19818, Gb_19817, Gb_15458, Gb_15453,…
GO:0044437	vacuolar part	C	1.72411e-05	0.00224303	94	238	Gb_13304, Gb_21599, Gb_05713, Gb_02421, Gb_20453, Gb_02400, Gb_29693, Gb_17025, Gb_06102, Gb_15459, Gb_15455, Gb_15454, Gb_36761, Gb_16516, Gb_05675, Gb_32352, Gb_14978, Gb_18059, Gb_10561, Gb_36068, Gb_06067, Gb_28463, Gb_32917, Gb_30717, Gb_24064, Gb_16449, Gb_24017, Gb_08859, Gb_36650, Gb_08844, Gb_25788, Gb_30095, Gb_05537, Gb_00063, Gb_40430, Gb_19014, Gb_32856, Gb_32855, Gb_38138, Gb_03944,…	Gb_15855, Gb_09156, Gb_31015, Gb_30594, Gb_30583, Gb_22919, Gb_22909, Gb_16219, Gb_16218, Gb_16216, Gb_27728, Gb_09059, Gb_08555, Gb_08540, Gb_28116, Gb_28114, Gb_16147, Gb_04175, Gb_15656, Gb_10798, Gb_10787, Gb_28035, Gb_22701, Gb_08428, Gb_35163, Gb_19935, Gb_35113, Gb_35112, Gb_07924, Gb_07923, Gb_07901, Gb_27497, Gb_41757, Gb_41747, Gb_23091, Gb_19819, Gb_19818, Gb_19817, Gb_15458, Gb_15453,…
GO:0055044	symplast	C	7.17487e-05	0.00755639	129	372	Gb_13304, Gb_21599, Gb_19294, Gb_04608, Gb_02421, Gb_02409, Gb_20453, Gb_02400, Gb_17062, Gb_17061, Gb_12846, Gb_29693, Gb_35060, Gb_38322, Gb_27470, Gb_28506, Gb_17651, Gb_15459, Gb_15455, Gb_15454, Gb_36761, Gb_14359, Gb_35655, Gb_16516, Gb_04585, Gb_07837, Gb_04568, Gb_26926, Gb_20396, Gb_01257, Gb_00132, Gb_36099, Gb_10561, Gb_29566, Gb_28463, Gb_25198, Gb_25190, Gb_24064, Gb_18621, Gb_16449,…	Gb_15855, Gb_31069, Gb_31060, Gb_31052, Gb_09112, Gb_30583, Gb_08653, Gb_22919, Gb_08616, Gb_04230, Gb_39769, Gb_27791, Gb_15723, Gb_09059, Gb_09051, Gb_03745, Gb_22873, Gb_10872, Gb_22830, Gb_08555, Gb_28116, Gb_28114, Gb_30403, Gb_39696, Gb_35269, Gb_27647, Gb_27637, Gb_15653, Gb_11284, Gb_27600, Gb_03665, Gb_03663, Gb_11202, Gb_28035, Gb_10749, Gb_10741, Gb_30312, Gb_04045, Gb_04013, Gb_15598,…
GO:0005911	cell-cell junction	C	7.17487e-05	0.00755639	129	372	Gb_13304, Gb_21599, Gb_19294, Gb_04608, Gb_02421, Gb_02409, Gb_20453, Gb_02400, Gb_17062, Gb_17061, Gb_12846, Gb_29693, Gb_35060, Gb_38322, Gb_27470, Gb_28506, Gb_17651, Gb_15459, Gb_15455, Gb_15454, Gb_36761, Gb_14359, Gb_35655, Gb_16516, Gb_04585, Gb_07837, Gb_04568, Gb_26926, Gb_20396, Gb_01257, Gb_00132, Gb_36099, Gb_10561, Gb_29566, Gb_28463, Gb_25198, Gb_25190, Gb_24064, Gb_18621, Gb_16449,…	Gb_15855, Gb_31069, Gb_31060, Gb_31052, Gb_09112, Gb_30583, Gb_08653, Gb_22919, Gb_08616, Gb_04230, Gb_39769, Gb_27791, Gb_15723, Gb_09059, Gb_09051, Gb_03745, Gb_22873, Gb_10872, Gb_22830, Gb_08555, Gb_28116, Gb_28114, Gb_30403, Gb_39696, Gb_35269, Gb_27647, Gb_27637, Gb_15653, Gb_11284, Gb_27600, Gb_03665, Gb_03663, Gb_11202, Gb_28035, Gb_10749, Gb_10741, Gb_30312, Gb_04045, Gb_04013, Gb_15598,…
GO:0030054	cell junction	C	7.17487e-05	0.00755639	129	372	Gb_13304, Gb_21599, Gb_19294, Gb_04608, Gb_02421, Gb_02409, Gb_20453, Gb_02400, Gb_17062, Gb_17061, Gb_12846, Gb_29693, Gb_35060, Gb_38322, Gb_27470, Gb_28506, Gb_17651, Gb_15459, Gb_15455, Gb_15454, Gb_36761, Gb_14359, Gb_35655, Gb_16516, Gb_04585, Gb_07837, Gb_04568, Gb_26926, Gb_20396, Gb_01257, Gb_00132, Gb_36099, Gb_10561, Gb_29566, Gb_28463, Gb_25198, Gb_25190, Gb_24064, Gb_18621, Gb_16449,…	Gb_15855, Gb_31069, Gb_31060, Gb_31052, Gb_09112, Gb_30583, Gb_08653, Gb_22919, Gb_08616, Gb_04230, Gb_39769, Gb_27791, Gb_15723, Gb_09059, Gb_09051, Gb_03745, Gb_22873, Gb_10872, Gb_22830, Gb_08555, Gb_28116, Gb_28114, Gb_30403, Gb_39696, Gb_35269, Gb_27647, Gb_27637, Gb_15653, Gb_11284, Gb_27600, Gb_03665, Gb_03663, Gb_11202, Gb_28035, Gb_10749, Gb_10741, Gb_30312, Gb_04045, Gb_04013, Gb_15598,…
GO:0009506	plasmodesma	C	7.17487e-05	0.00755639	129	372	Gb_13304, Gb_21599, Gb_19294, Gb_04608, Gb_02421, Gb_02409, Gb_20453, Gb_02400, Gb_17062, Gb_17061, Gb_12846, Gb_29693, Gb_35060, Gb_38322, Gb_27470, Gb_28506, Gb_17651, Gb_15459, Gb_15455, Gb_15454, Gb_36761, Gb_14359, Gb_35655, Gb_16516, Gb_04585, Gb_07837, Gb_04568, Gb_26926, Gb_20396, Gb_01257, Gb_00132, Gb_36099, Gb_10561, Gb_29566, Gb_28463, Gb_25198, Gb_25190, Gb_24064, Gb_18621, Gb_16449,…	Gb_15855, Gb_31069, Gb_31060, Gb_31052, Gb_09112, Gb_30583, Gb_08653, Gb_22919, Gb_08616, Gb_04230, Gb_39769, Gb_27791, Gb_15723, Gb_09059, Gb_09051, Gb_03745, Gb_22873, Gb_10872, Gb_22830, Gb_08555, Gb_28116, Gb_28114, Gb_30403, Gb_39696, Gb_35269, Gb_27647, Gb_27637, Gb_15653, Gb_11284, Gb_27600, Gb_03665, Gb_03663, Gb_11202, Gb_28035, Gb_10749, Gb_10741, Gb_30312, Gb_04045, Gb_04013, Gb_15598,…
GO:0030529	ribonucleoprotein complex	C	8.3892e-05	0.00869724	115	323	Gb_21599, Gb_19294, Gb_24834, Gb_04608, Gb_18181, Gb_02409, Gb_21541, Gb_29003, Gb_29693, Gb_24192, Gb_28509, Gb_06102, Gb_28506, Gb_36761, Gb_05695, Gb_34582, Gb_16529, Gb_38929, Gb_16516, Gb_05675, Gb_02361, Gb_02349, Gb_01257, Gb_26914, Gb_37191, Gb_38272, Gb_10561, Gb_32932, Gb_32931, Gb_06067, Gb_10517, Gb_32917, Gb_36007, Gb_36681, Gb_36674, Gb_38840, Gb_39921, Gb_38832, Gb_37735, Gb_26884,…	Gb_03893, Gb_09196, Gb_23464, Gb_35420, Gb_31052, Gb_15833, Gb_23428, Gb_03846, Gb_31019, Gb_30594, Gb_10999, Gb_04295, Gb_10951, Gb_08606, Gb_09077, Gb_11360, Gb_09043, Gb_09028, Gb_11317, Gb_34868, Gb_08586, Gb_30440, Gb_16169, Gb_28114, Gb_08537, Gb_30400, Gb_27679, Gb_39628, Gb_15656, Gb_28095, Gb_08489, Gb_30343, Gb_28035, Gb_04094, Gb_28019, Gb_39544, Gb_19965, Gb_27573, Gb_35174, Gb_23172,…
GO:0015935	small ribosomal subunit	C	0.000139709	0.0128746	26	42	Gb_21599, Gb_19294, Gb_04608, Gb_18181, Gb_29693, Gb_34582, Gb_16516, Gb_02361, Gb_02349, Gb_01257, Gb_10561, Gb_02289, Gb_35516, Gb_40460, Gb_28325, Gb_18544, Gb_36570, Gb_36524, Gb_04954, Gb_40288, Gb_41315, Gb_15027, Gb_26539, Gb_26536, Gb_41257, Gb_27579	Gb_23464, Gb_15833, Gb_23428, Gb_11360, Gb_09043, Gb_30440, Gb_28114, Gb_39544, Gb_22592, Gb_10560, Gb_14912, Gb_10529, Gb_07769, Gb_34448, Gb_15254, Gb_40936, Gb_15033, Gb_14587, Gb_26489, Gb_26488, Gb_10091, Gb_06832, Gb_19269, Gb_26286, Gb_33325, Gb_01693, Gb_40396, Gb_05712, Gb_32443, Gb_13243, Gb_18079, Gb_29571, Gb_35970, Gb_35969, Gb_17115, Gb_28647, Gb_04609, Gb_04606, Gb_17067, Gb_17066,…
GO:0098588	bounding membrane of organelle	C	0.000152607	0.0135681	121	351	Gb_13304, Gb_21599, Gb_05713, Gb_22653, Gb_02421, Gb_20453, Gb_02400, Gb_29693, Gb_17025, Gb_37224, Gb_06102, Gb_15459, Gb_15455, Gb_15454, Gb_36761, Gb_16516, Gb_05675, Gb_04581, Gb_11064, Gb_32352, Gb_03447, Gb_20396, Gb_14978, Gb_40586, Gb_18059, Gb_18058, Gb_32981, Gb_10561, Gb_36068, Gb_06067, Gb_28463, Gb_32917, Gb_30717, Gb_24064, Gb_16449, Gb_24017, Gb_08859, Gb_36650, Gb_08844, Gb_25788,…	Gb_15855, Gb_09156, Gb_15817, Gb_31015, Gb_30594, Gb_30583, Gb_22967, Gb_16282, Gb_08648, Gb_22919, Gb_22909, Gb_16219, Gb_16218, Gb_16216, Gb_27728, Gb_03760, Gb_09059, Gb_11357, Gb_23305, Gb_28188, Gb_08555, Gb_08540, Gb_28116, Gb_28114, Gb_16147, Gb_04175, Gb_39671, Gb_15656, Gb_03651, Gb_23200, Gb_10798, Gb_10787, Gb_08470, Gb_08469, Gb_08468, Gb_28035, Gb_10741, Gb_22701, Gb_08428, Gb_16003,…
GO:1990104	DNA bending complex	C	0.000477572	0.0340719	27	48	Gb_20453, Gb_26315, Gb_15459, Gb_15455, Gb_15454, Gb_01298, Gb_41617, Gb_29559, Gb_28414, Gb_24017, Gb_37731, Gb_02245, Gb_25031, Gb_06547, Gb_12570, Gb_32754, Gb_34906, Gb_02738, Gb_28215, Gb_40200, Gb_19429, Gb_19428, Gb_33038, Gb_28604, Gb_15586, Gb_34665, Gb_34664	Gb_30564, Gb_30559, Gb_28146, Gb_27618, Gb_28090, Gb_08475, Gb_15458, Gb_15453, Gb_03348, Gb_07688, Gb_21918, Gb_21914, Gb_03274, Gb_10374, Gb_10373, Gb_41491, Gb_19430, Gb_40804, Gb_38418, Gb_40630, Gb_07185, Gb_07112, Gb_07070, Gb_37579, Gb_25549, Gb_21135, Gb_06384, Gb_40199, Gb_29778, Gb_29777, Gb_25326, Gb_25254, Gb_36661, Gb_04984, Gb_04913, Gb_09689, Gb_09685, Gb_29223, Gb_29183, Gb_23769,…
GO:0000786	nucleosome	C	0.000477572	0.0340719	27	48	Gb_20453, Gb_26315, Gb_15459, Gb_15455, Gb_15454, Gb_01298, Gb_41617, Gb_29559, Gb_28414, Gb_24017, Gb_37731, Gb_02245, Gb_25031, Gb_06547, Gb_12570, Gb_32754, Gb_34906, Gb_02738, Gb_28215, Gb_40200, Gb_19429, Gb_19428, Gb_33038, Gb_28604, Gb_15586, Gb_34665, Gb_34664	Gb_30564, Gb_30559, Gb_28146, Gb_27618, Gb_28090, Gb_08475, Gb_15458, Gb_15453, Gb_03348, Gb_07688, Gb_21918, Gb_21914, Gb_03274, Gb_10374, Gb_10373, Gb_41491, Gb_19430, Gb_40804, Gb_38418, Gb_40630, Gb_07185, Gb_07112, Gb_07070, Gb_37579, Gb_25549, Gb_21135, Gb_06384, Gb_40199, Gb_29778, Gb_29777, Gb_25326, Gb_25254, Gb_36661, Gb_04984, Gb_04913, Gb_09689, Gb_09685, Gb_29223, Gb_29183, Gb_23769,…
GO:0044815	DNA packaging complex	C	0.00072685	0.0463716	27	51	Gb_20453, Gb_26315, Gb_15459, Gb_15455, Gb_15454, Gb_01298, Gb_41617, Gb_29559, Gb_28414, Gb_24017, Gb_37731, Gb_02245, Gb_25031, Gb_06547, Gb_12570, Gb_32754, Gb_34906, Gb_02738, Gb_28215, Gb_40200, Gb_19429, Gb_19428, Gb_33038, Gb_28604, Gb_15586, Gb_34665, Gb_34664	Gb_03840, Gb_30564, Gb_30559, Gb_28146, Gb_27618, Gb_28090, Gb_08475, Gb_15458, Gb_15453, Gb_03348, Gb_07688, Gb_21918, Gb_21914, Gb_03274, Gb_10374, Gb_10373, Gb_41491, Gb_19430, Gb_40804, Gb_38418, Gb_40630, Gb_21478, Gb_07185, Gb_07112, Gb_07070, Gb_37579, Gb_25549, Gb_21135, Gb_06384, Gb_17843, Gb_40199, Gb_29778, Gb_29777, Gb_25326, Gb_25254, Gb_36661, Gb_04984, Gb_04913, Gb_09689, Gb_09685,…
GO:0034061	DNA polymerase activity	F	9.55451e-11	5.28285e-08	1	130	Gb_36947	Gb_11479, Gb_11446, Gb_11445, Gb_30573, Gb_28244, Gb_10944, Gb_16229, Gb_10902, Gb_10901, Gb_03764, Gb_34893, Gb_04135, Gb_11216, Gb_10771, Gb_30334, Gb_10745, Gb_04055, Gb_39556, Gb_30262, Gb_39460, Gb_41723, Gb_07861, Gb_23067, Gb_14961, Gb_30143, Gb_07778, Gb_07721, Gb_15320, Gb_19638, Gb_34382, Gb_34352, Gb_14730, Gb_08069, Gb_15180, Gb_15179, Gb_15178, Gb_38607, Gb_14612, Gb_39067, Gb_21718,…
GO:0004553	hydrolase activity, hydrolyzing O-glycosyl compounds	F	3.12852e-10	1.59675e-07	104	205	Gb_12232, Gb_31313, Gb_25901, Gb_10699, Gb_37274, Gb_29682, Gb_38322, Gb_17007, Gb_08338, Gb_36137, Gb_07224, Gb_00800, Gb_12187, Gb_05697, Gb_04597, Gb_08938, Gb_14317, Gb_30162, Gb_34515, Gb_23620, Gb_20314, Gb_19778, Gb_25115, Gb_39935, Gb_07774, Gb_08854, Gb_03376, Gb_03375, Gb_05521, Gb_38192, Gb_41532, Gb_39233, Gb_39232, Gb_21989, Gb_33908, Gb_26182, Gb_25085, Gb_26115, Gb_14116, Gb_14115,…	Gb_03876, Gb_30579, Gb_30540, Gb_30539, Gb_30518, Gb_30517, Gb_04261, Gb_27791, Gb_15795, Gb_35348, Gb_03715, Gb_34874, Gb_22853, Gb_23290, Gb_34730, Gb_08453, Gb_08413, Gb_07995, Gb_03590, Gb_23151, Gb_30297, Gb_34627, Gb_10649, Gb_10648, Gb_41722, Gb_23042, Gb_34575, Gb_30161, Gb_30152, Gb_41695, Gb_39316, Gb_22482, Gb_22453, Gb_21990, Gb_21988, Gb_41542, Gb_22359, Gb_22329, Gb_02724, Gb_34221,…
GO:0016779	nucleotidyltransferase activity	F	4.02438e-10	1.90727e-07	15	254	Gb_25901, Gb_39497, Gb_30843, Gb_28514, Gb_31802, Gb_17545, Gb_38847, Gb_02899, Gb_27861, Gb_02726, Gb_14638, Gb_14637, Gb_21761, Gb_01514, Gb_36947	Gb_11479, Gb_11446, Gb_11445, Gb_30573, Gb_28244, Gb_22919, Gb_10944, Gb_16229, Gb_10902, Gb_10901, Gb_03764, Gb_09058, Gb_09032, Gb_09031, Gb_09030, Gb_11337, Gb_09029, Gb_34893, Gb_16183, Gb_30410, Gb_04135, Gb_15670, Gb_15657, Gb_34795, Gb_11216, Gb_10771, Gb_30334, Gb_10745, Gb_04055, Gb_08400, Gb_39556, Gb_41805, Gb_11192, Gb_03520, Gb_03505, Gb_08399, Gb_30262, Gb_22641, Gb_41797, Gb_39460,…
GO:0016798	hydrolase activity, acting on glycosyl bonds	F	9.29596e-10	3.85492e-07	121	261	Gb_12232, Gb_31313, Gb_25901, Gb_10699, Gb_37274, Gb_29682, Gb_38322, Gb_17007, Gb_08338, Gb_36137, Gb_07224, Gb_00800, Gb_12187, Gb_05697, Gb_04597, Gb_08938, Gb_34558, Gb_14317, Gb_04559, Gb_30162, Gb_34515, Gb_25847, Gb_23620, Gb_23602, Gb_23601, Gb_40554, Gb_20314, Gb_19778, Gb_25115, Gb_39935, Gb_07774, Gb_08854, Gb_03376, Gb_03375, Gb_05521, Gb_02225, Gb_02223, Gb_38192, Gb_41543, Gb_41532,…	Gb_03876, Gb_30579, Gb_30540, Gb_30539, Gb_30518, Gb_30517, Gb_04261, Gb_27791, Gb_15795, Gb_35348, Gb_03715, Gb_34874, Gb_28167, Gb_22853, Gb_23290, Gb_11209, Gb_11208, Gb_11207, Gb_34730, Gb_08453, Gb_08452, Gb_08413, Gb_07995, Gb_03590, Gb_23153, Gb_23151, Gb_23131, Gb_11103, Gb_30297, Gb_34627, Gb_30254, Gb_22611, Gb_10649, Gb_10648, Gb_10644, Gb_10631, Gb_41722, Gb_23042, Gb_11058, Gb_34575,…
GO:0003964	RNA-directed DNA polymerase activity	F	2.95944e-09	1.03347e-06	1	111	Gb_36947	Gb_11479, Gb_30573, Gb_28244, Gb_10944, Gb_16229, Gb_03764, Gb_34893, Gb_04135, Gb_11216, Gb_10771, Gb_30334, Gb_10745, Gb_04055, Gb_39556, Gb_30262, Gb_39460, Gb_23067, Gb_14961, Gb_30143, Gb_07778, Gb_07721, Gb_15320, Gb_19638, Gb_34382, Gb_34352, Gb_14730, Gb_08069, Gb_38607, Gb_39067, Gb_21718, Gb_18982, Gb_34136, Gb_02514, Gb_34061, Gb_26446, Gb_10067, Gb_26387, Gb_06786, Gb_26342, Gb_38303,…
GO:0003735	structural constituent of ribosome	F	2.86819e-07	7.43175e-05	78	163	Gb_21599, Gb_19294, Gb_04608, Gb_18181, Gb_02409, Gb_21541, Gb_29003, Gb_28509, Gb_06102, Gb_28506, Gb_36761, Gb_05695, Gb_34582, Gb_16529, Gb_16516, Gb_05675, Gb_02361, Gb_02349, Gb_01257, Gb_37191, Gb_38272, Gb_10561, Gb_06067, Gb_32917, Gb_36007, Gb_36674, Gb_38840, Gb_39921, Gb_37735, Gb_26884, Gb_13148, Gb_02289, Gb_35516, Gb_34419, Gb_00059, Gb_40460, Gb_13744, Gb_21301, Gb_27261, Gb_28325,…	Gb_23464, Gb_35420, Gb_15833, Gb_23428, Gb_31019, Gb_30594, Gb_04295, Gb_08606, Gb_09077, Gb_11360, Gb_09043, Gb_09028, Gb_16169, Gb_28114, Gb_08537, Gb_27679, Gb_39628, Gb_28095, Gb_08489, Gb_28019, Gb_39544, Gb_27573, Gb_35174, Gb_23172, Gb_23171, Gb_27504, Gb_03469, Gb_22592, Gb_10560, Gb_14912, Gb_10529, Gb_15396, Gb_07769, Gb_34448, Gb_30016, Gb_19673, Gb_15254, Gb_34384, Gb_34381, Gb_34312,…
GO:0004568	chitinase activity	F	7.88604e-07	0.000153894	16	9	Gb_20314, Gb_03376, Gb_03375, Gb_38192, Gb_14116, Gb_14115, Gb_04928, Gb_04927, Gb_20767, Gb_20766, Gb_20764, Gb_29993, Gb_29992, Gb_10203, Gb_00910, Gb_00909	Gb_10245, Gb_14114, Gb_14113, Gb_29994, Gb_29991, Gb_00908, Gb_05672, Gb_20316, Gb_05578
GO:0016701	oxidoreductase activity, acting on single donors with incorporation of molecular oxygen	F	9.19514e-07	0.000172441	24	24	Gb_10646, Gb_41091, Gb_14350, Gb_31289, Gb_40571, Gb_29593, Gb_05537, Gb_08131, Gb_27230, Gb_19617, Gb_28946, Gb_23971, Gb_31518, Gb_16198, Gb_10866, Gb_15018, Gb_15015, Gb_15014, Gb_33677, Gb_04786, Gb_37385, Gb_37383, Gb_24213, Gb_35727	Gb_35365, Gb_27755, Gb_07786, Gb_07785, Gb_19626, Gb_10351, Gb_39105, Gb_41311, Gb_15016, Gb_20939, Gb_01701, Gb_14132, Gb_32761, Gb_32751, Gb_29980, Gb_05862, Gb_05861, Gb_36878, Gb_17673, Gb_36778, Gb_05536, Gb_25023, Gb_35950, Gb_00049
GO:0003676	nucleic acid binding	F	9.35624e-07	0.000172441	280	1625	Gb_21599, Gb_12202, Gb_19294, Gb_04608, Gb_32404, Gb_02423, Gb_23737, Gb_12891, Gb_02419, Gb_39497, Gb_20453, Gb_12877, Gb_18168, Gb_21530, Gb_29003, Gb_17074, Gb_09495, Gb_18153, Gb_38365, Gb_11758, Gb_01996, Gb_40629, Gb_39431, Gb_12810, Gb_05082, Gb_17008, Gb_27474, Gb_27447, Gb_07209, Gb_28506, Gb_05002, Gb_26315, Gb_35692, Gb_15459, Gb_15455, Gb_15454, Gb_05695, Gb_38929, Gb_38922, Gb_38920,…	Gb_03893, Gb_09199, Gb_09196, Gb_27819, Gb_35420, Gb_15844, Gb_03872, Gb_35419, Gb_23449, Gb_31052, Gb_11479, Gb_11474, Gb_09168, Gb_35401, Gb_31047, Gb_23428, Gb_15814, Gb_03847, Gb_11456, Gb_03846, Gb_09148, Gb_09141, Gb_11446, Gb_11445, Gb_03828, Gb_09125, Gb_09113, Gb_34987, Gb_34986, Gb_34971, Gb_22993, Gb_22991, Gb_34951, Gb_22986, Gb_30594, Gb_28273, Gb_08699, Gb_08696, Gb_08695, Gb_08692,…
GO:0005488	binding	F	9.93559e-07	0.000173481	1238	6008	Gb_40035, Gb_40034, Gb_11145, Gb_40030, Gb_34631, Gb_06826, Gb_04643, Gb_04642, Gb_35708, Gb_21599, Gb_10030, Gb_06806, Gb_06804, Gb_12202, Gb_34605, Gb_40002, Gb_04622, Gb_31335, Gb_00260, Gb_10015, Gb_19294, Gb_24834, Gb_04608, Gb_32404, Gb_32401, Gb_02426, Gb_02423, Gb_02421, Gb_23737, Gb_12891, Gb_02419, Gb_25906, Gb_29022, Gb_25901, Gb_39497, Gb_39491, Gb_20453, Gb_39484, Gb_12877, Gb_18168,…	Gb_03893, Gb_09199, Gb_03891, Gb_09196, Gb_35436, Gb_27822, Gb_27821, Gb_27820, Gb_31077, Gb_15855, Gb_11491, Gb_03881, Gb_11490, Gb_27819, Gb_35420, Gb_15849, Gb_23454, Gb_15844, Gb_31060, Gb_23450, Gb_03872, Gb_03870, Gb_35419, Gb_27809, Gb_09171, Gb_27806, Gb_27804, Gb_35412, Gb_23449, Gb_31058, Gb_15839, Gb_31052, Gb_15831, Gb_11479, Gb_03866, Gb_11474, Gb_09168, Gb_11471, Gb_35403, Gb_35401,…
GO:0005198	structural molecule activity	F	3.41623e-06	0.000539683	92	221	Gb_21599, Gb_19294, Gb_04608, Gb_02421, Gb_18181, Gb_02409, Gb_21541, Gb_29003, Gb_28560, Gb_17682, Gb_28509, Gb_06102, Gb_28506, Gb_36761, Gb_05695, Gb_34582, Gb_16529, Gb_16516, Gb_05675, Gb_02361, Gb_02349, Gb_20396, Gb_01257, Gb_37191, Gb_38272, Gb_10561, Gb_06067, Gb_32917, Gb_36007, Gb_36674, Gb_38840, Gb_39921, Gb_37735, Gb_26884, Gb_13148, Gb_02289, Gb_35516, Gb_34419, Gb_00059, Gb_40460,…	Gb_15855, Gb_23464, Gb_35420, Gb_15833, Gb_23428, Gb_15817, Gb_31019, Gb_30594, Gb_04295, Gb_08606, Gb_03797, Gb_09077, Gb_03760, Gb_11360, Gb_09043, Gb_09028, Gb_16169, Gb_28116, Gb_28114, Gb_08537, Gb_28103, Gb_27679, Gb_39628, Gb_28095, Gb_08489, Gb_28019, Gb_39544, Gb_27573, Gb_39531, Gb_35174, Gb_15590, Gb_07962, Gb_23172, Gb_23171, Gb_03585, Gb_27504, Gb_07912, Gb_23120, Gb_23100, Gb_34682,…
GO:0005506	iron ion binding	F	1.60966e-05	0.00217961	74	173	Gb_10646, Gb_26346, Gb_19800, Gb_14350, Gb_38916, Gb_11069, Gb_07830, Gb_18059, Gb_29593, Gb_40530, Gb_40529, Gb_30745, Gb_20973, Gb_34498, Gb_16449, Gb_34495, Gb_13163, Gb_13160, Gb_13157, Gb_34420, Gb_13770, Gb_11520, Gb_08131, Gb_02832, Gb_09206, Gb_30614, Gb_27230, Gb_27205, Gb_19617, Gb_28946, Gb_31073, Gb_04356, Gb_35417, Gb_23462, Gb_31690, Gb_17351, Gb_33171, Gb_14030, Gb_14029, Gb_14028,…	Gb_15839, Gb_22994, Gb_22952, Gb_22947, Gb_27755, Gb_03773, Gb_09035, Gb_09034, Gb_09009, Gb_04173, Gb_30409, Gb_27624, Gb_27623, Gb_11238, Gb_10757, Gb_10755, Gb_10753, Gb_08444, Gb_30307, Gb_03585, Gb_03575, Gb_07909, Gb_23102, Gb_10652, Gb_10651, Gb_08311, Gb_19886, Gb_19884, Gb_19822, Gb_41667, Gb_41662, Gb_15390, Gb_34455, Gb_02891, Gb_02888, Gb_08149, Gb_08112, Gb_19626, Gb_22376, Gb_22375,…
GO:0016491	oxidoreductase activity	F	5.12019e-05	0.00606651	423	1487	Gb_40035, Gb_11145, Gb_33524, Gb_10030, Gb_06806, Gb_06804, Gb_04622, Gb_31335, Gb_00260, Gb_24834, Gb_02426, Gb_25911, Gb_02415, Gb_01325, Gb_23727, Gb_10692, Gb_00216, Gb_37299, Gb_37294, Gb_37292, Gb_10686, Gb_21523, Gb_17062, Gb_17061, Gb_09488, Gb_39452, Gb_11757, Gb_19227, Gb_17046, Gb_19218, Gb_10646, Gb_08355, Gb_11711, Gb_00864, Gb_37224, Gb_09419, Gb_30830, Gb_05058, Gb_05056, Gb_08314,…	Gb_35436, Gb_31078, Gb_31060, Gb_11481, Gb_27806, Gb_27804, Gb_15839, Gb_31057, Gb_31056, Gb_31055, Gb_31054, Gb_03866, Gb_35402, Gb_09142, Gb_31026, Gb_31016, Gb_31015, Gb_31013, Gb_09123, Gb_34989, Gb_34976, Gb_11407, Gb_11400, Gb_28295, Gb_28282, Gb_30571, Gb_16298, Gb_16295, Gb_16294, Gb_16293, Gb_34927, Gb_16291, Gb_22958, Gb_22956, Gb_22952, Gb_22950, Gb_34912, Gb_22947, Gb_28245, Gb_16278,…
GO:0015604	organic phosphonate transmembrane transporter activity	F	6.168e-05	0.00693638	10	5	Gb_15305, Gb_38109, Gb_37007, Gb_37006, Gb_37005, Gb_05443, Gb_33043, Gb_41809, Gb_26434, Gb_34645	Gb_15493, Gb_30092, Gb_28918, Gb_05256, Gb_05238
GO:0015416	organic phosphonate transmembrane-transporting ATPase activity	F	6.168e-05	0.00693638	10	5	Gb_15305, Gb_38109, Gb_37007, Gb_37006, Gb_37005, Gb_05443, Gb_33043, Gb_41809, Gb_26434, Gb_34645	Gb_15493, Gb_30092, Gb_28918, Gb_05256, Gb_05238
GO:0097159	organic cyclic compound binding	F	9.21317e-05	0.00912379	746	3697	Gb_11145, Gb_40030, Gb_06826, Gb_21599, Gb_12202, Gb_34605, Gb_31335, Gb_00260, Gb_10015, Gb_19294, Gb_04608, Gb_32404, Gb_32401, Gb_02426, Gb_02423, Gb_02421, Gb_23737, Gb_12891, Gb_02419, Gb_25906, Gb_29022, Gb_39497, Gb_20453, Gb_12877, Gb_18168, Gb_10692, Gb_21530, Gb_29003, Gb_17074, Gb_00216, Gb_37299, Gb_09495, Gb_37294, Gb_10686, Gb_18153, Gb_12846, Gb_38365, Gb_11758, Gb_01996, Gb_09465,…	Gb_03893, Gb_09199, Gb_09196, Gb_27822, Gb_27821, Gb_31077, Gb_15855, Gb_11491, Gb_03881, Gb_11490, Gb_27819, Gb_35420, Gb_23454, Gb_15844, Gb_03872, Gb_03870, Gb_35419, Gb_27809, Gb_35412, Gb_23449, Gb_31058, Gb_31052, Gb_15831, Gb_11479, Gb_11474, Gb_09168, Gb_35403, Gb_35401, Gb_31047, Gb_15825, Gb_03850, Gb_23428, Gb_15814, Gb_03847, Gb_11456, Gb_03846, Gb_09148, Gb_09141, Gb_31024, Gb_23411,…
GO:1901363	heterocyclic compound binding	F	9.21317e-05	0.00912379	746	3697	Gb_11145, Gb_40030, Gb_06826, Gb_21599, Gb_12202, Gb_34605, Gb_31335, Gb_00260, Gb_10015, Gb_19294, Gb_04608, Gb_32404, Gb_32401, Gb_02426, Gb_02423, Gb_02421, Gb_23737, Gb_12891, Gb_02419, Gb_25906, Gb_29022, Gb_39497, Gb_20453, Gb_12877, Gb_18168, Gb_10692, Gb_21530, Gb_29003, Gb_17074, Gb_00216, Gb_37299, Gb_09495, Gb_37294, Gb_10686, Gb_18153, Gb_12846, Gb_38365, Gb_11758, Gb_01996, Gb_09465,…	Gb_03893, Gb_09199, Gb_09196, Gb_27822, Gb_27821, Gb_31077, Gb_15855, Gb_11491, Gb_03881, Gb_11490, Gb_27819, Gb_35420, Gb_23454, Gb_15844, Gb_03872, Gb_03870, Gb_35419, Gb_27809, Gb_35412, Gb_23449, Gb_31058, Gb_31052, Gb_15831, Gb_11479, Gb_11474, Gb_09168, Gb_35403, Gb_35401, Gb_31047, Gb_15825, Gb_03850, Gb_23428, Gb_15814, Gb_03847, Gb_11456, Gb_03846, Gb_09148, Gb_09141, Gb_31024, Gb_23411,…
GO:0003954	NADH dehydrogenase activity	F	9.73576e-05	0.00922811	0	47		Gb_28218, Gb_11367, Gb_11359, Gb_09042, Gb_09037, Gb_22852, Gb_30374, Gb_04097, Gb_04094, Gb_41733, Gb_41730, Gb_41725, Gb_07659, Gb_26773, Gb_34377, Gb_21896, Gb_33783, Gb_18870, Gb_02438, Gb_25889, Gb_07150, Gb_26291, Gb_40561, Gb_40560, Gb_18611, Gb_18608, Gb_01748, Gb_14100, Gb_38087, Gb_26088, Gb_17982, Gb_06313, Gb_21031, Gb_25318, Gb_12705, Gb_31815, Gb_31814, Gb_04934, Gb_04912, Gb_29393,…
GO:0050136	NADH dehydrogenase (quinone) activity	F	9.73576e-05	0.00922811	0	47		Gb_28218, Gb_11367, Gb_11359, Gb_09042, Gb_09037, Gb_22852, Gb_30374, Gb_04097, Gb_04094, Gb_41733, Gb_41730, Gb_41725, Gb_07659, Gb_26773, Gb_34377, Gb_21896, Gb_33783, Gb_18870, Gb_02438, Gb_25889, Gb_07150, Gb_26291, Gb_40561, Gb_40560, Gb_18611, Gb_18608, Gb_01748, Gb_14100, Gb_38087, Gb_26088, Gb_17982, Gb_06313, Gb_21031, Gb_25318, Gb_12705, Gb_31815, Gb_31814, Gb_04934, Gb_04912, Gb_29393,…
GO:0008137	NADH dehydrogenase (ubiquinone) activity	F	9.73576e-05	0.00922811	0	47		Gb_28218, Gb_11367, Gb_11359, Gb_09042, Gb_09037, Gb_22852, Gb_30374, Gb_04097, Gb_04094, Gb_41733, Gb_41730, Gb_41725, Gb_07659, Gb_26773, Gb_34377, Gb_21896, Gb_33783, Gb_18870, Gb_02438, Gb_25889, Gb_07150, Gb_26291, Gb_40561, Gb_40560, Gb_18611, Gb_18608, Gb_01748, Gb_14100, Gb_38087, Gb_26088, Gb_17982, Gb_06313, Gb_21031, Gb_25318, Gb_12705, Gb_31815, Gb_31814, Gb_04934, Gb_04912, Gb_29393,…
GO:0016655	oxidoreductase activity, acting on NAD(P)H, quinone or similar compound as acceptor	F	0.000143301	0.0130247	1	58	Gb_23912	Gb_28218, Gb_11367, Gb_11359, Gb_09042, Gb_09037, Gb_22852, Gb_30374, Gb_04097, Gb_04094, Gb_39562, Gb_41733, Gb_41730, Gb_41725, Gb_07659, Gb_26773, Gb_34377, Gb_21896, Gb_33783, Gb_18870, Gb_02438, Gb_25889, Gb_07150, Gb_26291, Gb_40562, Gb_40561, Gb_40560, Gb_26226, Gb_18611, Gb_18608, Gb_01748, Gb_14100, Gb_02116, Gb_38087, Gb_26088, Gb_17982, Gb_06313, Gb_21031, Gb_25318, Gb_37265, Gb_12705,…
GO:0003682	chromatin binding	F	0.000199051	0.0165088	45	97	Gb_02423, Gb_02419, Gb_18153, Gb_40629, Gb_05002, Gb_22559, Gb_02997, Gb_20309, Gb_01889, Gb_24073, Gb_11536, Gb_00604, Gb_39852, Gb_25008, Gb_34388, Gb_17406, Gb_05465, Gb_25658, Gb_15883, Gb_03227, Gb_10394, Gb_38078, Gb_10303, Gb_28874, Gb_39710, Gb_22239, Gb_39081, Gb_03787, Gb_22885, Gb_22883, Gb_11316, Gb_27043, Gb_23921, Gb_39655, Gb_33678, Gb_15607, Gb_15606, Gb_19348, Gb_19333, Gb_06298,…	Gb_15814, Gb_08692, Gb_22927, Gb_39766, Gb_15730, Gb_34882, Gb_34871, Gb_22884, Gb_30427, Gb_39649, Gb_11291, Gb_11232, Gb_10794, Gb_23187, Gb_11171, Gb_07912, Gb_08383, Gb_27494, Gb_03400, Gb_19757, Gb_41639, Gb_26833, Gb_26823, Gb_30009, Gb_41522, Gb_34386, Gb_10383, Gb_39098, Gb_27076, Gb_40828, Gb_06934, Gb_22096, Gb_22064, Gb_25992, Gb_02422, Gb_33573, Gb_25951, Gb_13973, Gb_01967, Gb_40631,…
GO:0043225	anion transmembrane-transporting ATPase activity	F	0.000303797	0.0239964	11	9	Gb_15305, Gb_38109, Gb_37007, Gb_37006, Gb_37005, Gb_35487, Gb_05443, Gb_33043, Gb_41809, Gb_26434, Gb_34645	Gb_08616, Gb_15493, Gb_30092, Gb_07486, Gb_37715, Gb_01718, Gb_28918, Gb_05256, Gb_05238
GO:0005057	receptor signaling protein activity	F	0.000389164	0.0290124	25	42	Gb_00189, Gb_40535, Gb_12720, Gb_21358, Gb_21356, Gb_33947, Gb_27280, Gb_28304, Gb_00604, Gb_13091, Gb_07661, Gb_15883, Gb_10394, Gb_04978, Gb_21832, Gb_18420, Gb_18419, Gb_36440, Gb_15123, Gb_27043, Gb_15684, Gb_09571, Gb_26499, Gb_07927, Gb_07926	Gb_03870, Gb_22967, Gb_15642, Gb_15621, Gb_28077, Gb_19911, Gb_14997, Gb_15384, Gb_10442, Gb_10430, Gb_21967, Gb_15256, Gb_27162, Gb_39122, Gb_39121, Gb_07568, Gb_40973, Gb_14644, Gb_14555, Gb_40603, Gb_37899, Gb_14276, Gb_14189, Gb_14122, Gb_05953, Gb_17898, Gb_17897, Gb_21091, Gb_12952, Gb_29783, Gb_05700, Gb_24840, Gb_31872, Gb_09839, Gb_05456, Gb_13036, Gb_11895, Gb_31368, Gb_11687, Gb_11604,…
GO:0051213	dioxygenase activity	F	0.000495233	0.0345881	44	99	Gb_19227, Gb_10646, Gb_05058, Gb_05056, Gb_31289, Gb_32334, Gb_33402, Gb_29593, Gb_01811, Gb_06006, Gb_05537, Gb_19071, Gb_41561, Gb_08131, Gb_09206, Gb_27230, Gb_27205, Gb_04376, Gb_28946, Gb_04356, Gb_35417, Gb_21870, Gb_21869, Gb_21859, Gb_14030, Gb_14029, Gb_14028, Gb_14026, Gb_28811, Gb_31518, Gb_16198, Gb_10866, Gb_15018, Gb_15015, Gb_15014, Gb_27607, Gb_04786, Gb_29182, Gb_04746, Gb_40118,…	Gb_31026, Gb_22952, Gb_22950, Gb_22947, Gb_08659, Gb_27755, Gb_03784, Gb_04173, Gb_11130, Gb_10635, Gb_19823, Gb_19822, Gb_03468, Gb_26942, Gb_07786, Gb_07785, Gb_15390, Gb_34416, Gb_08149, Gb_39251, Gb_34307, Gb_10351, Gb_33840, Gb_21868, Gb_21867, Gb_39105, Gb_41311, Gb_21727, Gb_15016, Gb_34188, Gb_22186, Gb_06949, Gb_06948, Gb_07383, Gb_19219, Gb_14315, Gb_14307, Gb_14306, Gb_21479, Gb_40542,…
GO:0016210	naringenin-chalcone synthase activity	F	0.000561183	0.0379944	7	3	Gb_20355, Gb_19005, Gb_19003, Gb_29977, Gb_01519, Gb_02579, Gb_35771	Gb_19002, Gb_19001, Gb_32469
GO:0015605	organophosphate ester transmembrane transporter activity	F	0.000686378	0.0446482	17	23	Gb_22653, Gb_13940, Gb_11064, Gb_15305, Gb_38109, Gb_37007, Gb_37006, Gb_37005, Gb_05443, Gb_01697, Gb_02704, Gb_18457, Gb_33043, Gb_12354, Gb_41809, Gb_26434, Gb_34645	Gb_23352, Gb_04141, Gb_15493, Gb_27318, Gb_30092, Gb_27211, Gb_22051, Gb_37975, Gb_01979, Gb_07245, Gb_26378, Gb_02239, Gb_40369, Gb_37426, Gb_36827, Gb_09916, Gb_28918, Gb_00565, Gb_05256, Gb_05238, Gb_12321, Gb_12094, Gb_12093
GO:0004497	monooxygenase activity	F	0.000721764	0.0463716	57	144	Gb_40035, Gb_21523, Gb_26346, Gb_27408, Gb_41091, Gb_19800, Gb_17626, Gb_24102, Gb_38916, Gb_11069, Gb_40571, Gb_40530, Gb_40529, Gb_30745, Gb_20973, Gb_26239, Gb_34498, Gb_16449, Gb_34495, Gb_13163, Gb_13160, Gb_13157, Gb_34420, Gb_13770, Gb_11520, Gb_02832, Gb_08111, Gb_08107, Gb_37693, Gb_13075, Gb_31073, Gb_35417, Gb_16936, Gb_31690, Gb_16883, Gb_32627, Gb_30408, Gb_06342, Gb_34128, Gb_34127,…	Gb_27804, Gb_03866, Gb_34927, Gb_35365, Gb_03773, Gb_09009, Gb_30409, Gb_27624, Gb_27623, Gb_16074, Gb_10758, Gb_10757, Gb_10755, Gb_10753, Gb_08444, Gb_30307, Gb_39502, Gb_15502, Gb_11141, Gb_39494, Gb_08311, Gb_10605, Gb_10604, Gb_19886, Gb_19885, Gb_19884, Gb_23057, Gb_34523, Gb_10583, Gb_10582, Gb_41661, Gb_02888, Gb_30034, Gb_30033, Gb_08112, Gb_21983, Gb_07644, Gb_34366, Gb_22376, Gb_22375,…
GO:0008061	chitin binding	F	0.000777123	0.0488979	8	5	Gb_20314, Gb_14116, Gb_14115, Gb_20767, Gb_20766, Gb_20764, Gb_29993, Gb_29992	Gb_14114, Gb_14113, Gb_29994, Gb_29991, Gb_20316
GO:0006259	DNA metabolic process	P	1.19437e-18	7.92462e-15	64	744	Gb_20453, Gb_26315, Gb_15459, Gb_15455, Gb_15454, Gb_01298, Gb_30151, Gb_41691, Gb_41617, Gb_29559, Gb_36024, Gb_27339, Gb_28414, Gb_24017, Gb_37731, Gb_04472, Gb_13122, Gb_05512, Gb_02245, Gb_41543, Gb_31747, Gb_25031, Gb_17406, Gb_17405, Gb_33270, Gb_06547, Gb_13001, Gb_12570, Gb_09191, Gb_04955, Gb_32754, Gb_34906, Gb_20787, Gb_02738, Gb_09107, Gb_28215, Gb_20709, Gb_33105, Gb_03787, Gb_03785,…	Gb_09199, Gb_23449, Gb_11479, Gb_35401, Gb_31047, Gb_15825, Gb_09155, Gb_03840, Gb_11446, Gb_11445, Gb_09125, Gb_34971, Gb_11405, Gb_28275, Gb_28273, Gb_08699, Gb_30573, Gb_30564, Gb_30559, Gb_30557, Gb_28245, Gb_28244, Gb_22939, Gb_22929, Gb_04289, Gb_10944, Gb_16229, Gb_39785, Gb_10902, Gb_10901, Gb_39764, Gb_39737, Gb_39735, Gb_39734, Gb_35352, Gb_15757, Gb_23361, Gb_11381, Gb_27700, Gb_03767,…
GO:0090304	nucleic acid metabolic process	P	6.23812e-15	1.67257e-11	222	1587	Gb_12202, Gb_22660, Gb_32404, Gb_23737, Gb_12891, Gb_39497, Gb_20453, Gb_13966, Gb_12877, Gb_17074, Gb_09495, Gb_38365, Gb_39445, Gb_40629, Gb_11728, Gb_17008, Gb_31904, Gb_07209, Gb_05024, Gb_26315, Gb_15459, Gb_15455, Gb_15454, Gb_38929, Gb_38922, Gb_38920, Gb_05670, Gb_16506, Gb_32379, Gb_01298, Gb_12138, Gb_33430, Gb_30151, Gb_26928, Gb_01257, Gb_02337, Gb_25822, Gb_41691, Gb_19167, Gb_01217,…	Gb_09199, Gb_09196, Gb_27823, Gb_27819, Gb_31066, Gb_03873, Gb_03872, Gb_03871, Gb_23449, Gb_31052, Gb_11479, Gb_35401, Gb_31047, Gb_15825, Gb_09155, Gb_23428, Gb_03847, Gb_11456, Gb_03840, Gb_11446, Gb_03836, Gb_11445, Gb_03828, Gb_09125, Gb_34986, Gb_11418, Gb_09109, Gb_03802, Gb_34971, Gb_11405, Gb_30593, Gb_28286, Gb_28283, Gb_28275, Gb_28273, Gb_08699, Gb_22969, Gb_22968, Gb_30573, Gb_10990,…
GO:0046483	heterocycle metabolic process	P	7.56248e-15	1.67257e-11	374	2373	Gb_12202, Gb_31335, Gb_22660, Gb_32404, Gb_02421, Gb_23737, Gb_12891, Gb_29022, Gb_39497, Gb_20453, Gb_13966, Gb_12877, Gb_17074, Gb_09499, Gb_09495, Gb_31989, Gb_12846, Gb_40648, Gb_38365, Gb_39445, Gb_40629, Gb_13906, Gb_11728, Gb_12810, Gb_17008, Gb_35052, Gb_01939, Gb_31904, Gb_08303, Gb_07209, Gb_05024, Gb_00818, Gb_17651, Gb_26315, Gb_23046, Gb_15459, Gb_15455, Gb_15454, Gb_13262, Gb_38929,…	Gb_09199, Gb_09196, Gb_27823, Gb_15855, Gb_11491, Gb_11490, Gb_27819, Gb_31066, Gb_23454, Gb_15844, Gb_31060, Gb_03873, Gb_03872, Gb_03871, Gb_23449, Gb_31052, Gb_11479, Gb_35401, Gb_31047, Gb_15825, Gb_03850, Gb_09155, Gb_23428, Gb_03847, Gb_11456, Gb_03840, Gb_11446, Gb_03836, Gb_11445, Gb_03832, Gb_11441, Gb_03828, Gb_09125, Gb_34986, Gb_11418, Gb_09109, Gb_03802, Gb_34971, Gb_11405, Gb_34957,…
GO:0034641	cellular nitrogen compound metabolic process	P	7.55635e-14	1.25341e-10	383	2387	Gb_12202, Gb_22660, Gb_32404, Gb_02421, Gb_23737, Gb_12891, Gb_29022, Gb_39497, Gb_20453, Gb_13966, Gb_12877, Gb_17074, Gb_09499, Gb_09495, Gb_31989, Gb_12846, Gb_40648, Gb_38365, Gb_39445, Gb_40629, Gb_13906, Gb_11728, Gb_12810, Gb_17008, Gb_35052, Gb_01939, Gb_31904, Gb_08303, Gb_07209, Gb_05024, Gb_00818, Gb_17651, Gb_26315, Gb_23046, Gb_15459, Gb_15455, Gb_15454, Gb_11096, Gb_11093, Gb_13262,…	Gb_09199, Gb_09196, Gb_27823, Gb_15855, Gb_11491, Gb_11490, Gb_27819, Gb_31066, Gb_23454, Gb_15844, Gb_31060, Gb_03873, Gb_03872, Gb_03871, Gb_23449, Gb_31052, Gb_11479, Gb_35403, Gb_35401, Gb_31047, Gb_15825, Gb_03850, Gb_09155, Gb_23428, Gb_23426, Gb_03847, Gb_11456, Gb_03840, Gb_11446, Gb_03836, Gb_11445, Gb_03832, Gb_11441, Gb_03828, Gb_09125, Gb_34986, Gb_11418, Gb_09109, Gb_03802, Gb_34971,…
GO:0015074	DNA integration	P	1.7152e-13	2.12799e-10	0	144		Gb_23449, Gb_11479, Gb_34971, Gb_28273, Gb_30573, Gb_28245, Gb_28244, Gb_16229, Gb_11381, Gb_03764, Gb_35302, Gb_34893, Gb_30484, Gb_10802, Gb_30334, Gb_39556, Gb_41823, Gb_19936, Gb_41805, Gb_30262, Gb_30240, Gb_08357, Gb_41776, Gb_39460, Gb_23067, Gb_14961, Gb_30143, Gb_02953, Gb_10535, Gb_19788, Gb_07721, Gb_15320, Gb_34352, Gb_26734, Gb_14730, Gb_08069, Gb_08000, Gb_19564, Gb_07539, Gb_03159,…
GO:0006139	nucleobase-containing compound metabolic process	P	1.92433e-13	2.12799e-10	346	2189	Gb_12202, Gb_22660, Gb_32404, Gb_02421, Gb_23737, Gb_12891, Gb_29022, Gb_39497, Gb_20453, Gb_13966, Gb_12877, Gb_17074, Gb_09495, Gb_31989, Gb_12846, Gb_40648, Gb_38365, Gb_39445, Gb_40629, Gb_13906, Gb_11728, Gb_12810, Gb_17008, Gb_35052, Gb_01939, Gb_31904, Gb_08303, Gb_07209, Gb_05024, Gb_00818, Gb_17651, Gb_26315, Gb_23046, Gb_15459, Gb_15455, Gb_15454, Gb_13262, Gb_38929, Gb_38922, Gb_38920,…	Gb_09199, Gb_09196, Gb_27823, Gb_15855, Gb_11491, Gb_11490, Gb_27819, Gb_31066, Gb_23454, Gb_15844, Gb_31060, Gb_03873, Gb_03872, Gb_03871, Gb_23449, Gb_31052, Gb_11479, Gb_35401, Gb_31047, Gb_15825, Gb_03850, Gb_09155, Gb_23428, Gb_03847, Gb_11456, Gb_03840, Gb_11446, Gb_03836, Gb_11445, Gb_03832, Gb_11441, Gb_03828, Gb_09125, Gb_34986, Gb_11418, Gb_09109, Gb_03802, Gb_34971, Gb_11405, Gb_34957,…
GO:0006807	nitrogen compound metabolic process	P	1.1443e-11	1.08463e-08	448	2634	Gb_12202, Gb_22660, Gb_41796, Gb_32404, Gb_02421, Gb_23737, Gb_12891, Gb_29022, Gb_39497, Gb_23727, Gb_20453, Gb_13966, Gb_12877, Gb_17074, Gb_09499, Gb_09495, Gb_31989, Gb_12846, Gb_40648, Gb_38365, Gb_39445, Gb_40629, Gb_13906, Gb_11728, Gb_12810, Gb_17008, Gb_35052, Gb_38319, Gb_01939, Gb_31904, Gb_08303, Gb_07209, Gb_05024, Gb_00818, Gb_17651, Gb_26315, Gb_23046, Gb_15459, Gb_15455, Gb_15454,…	Gb_09199, Gb_09196, Gb_27823, Gb_15855, Gb_11491, Gb_11490, Gb_27819, Gb_31066, Gb_23454, Gb_15844, Gb_31060, Gb_03873, Gb_03872, Gb_03871, Gb_23449, Gb_31052, Gb_11479, Gb_09165, Gb_35403, Gb_35401, Gb_31047, Gb_15825, Gb_03850, Gb_09155, Gb_23428, Gb_23426, Gb_03847, Gb_11456, Gb_03840, Gb_11446, Gb_03836, Gb_11445, Gb_03832, Gb_11441, Gb_03828, Gb_09125, Gb_34986, Gb_11418, Gb_09109, Gb_03802,…
GO:1901360	organic cyclic compound metabolic process	P	1.604e-11	1.33032e-08	417	2477	Gb_12202, Gb_31335, Gb_22660, Gb_41796, Gb_32404, Gb_02421, Gb_23737, Gb_12891, Gb_29022, Gb_39497, Gb_20453, Gb_13966, Gb_12877, Gb_17074, Gb_09499, Gb_09495, Gb_21523, Gb_31989, Gb_12846, Gb_40648, Gb_38365, Gb_39445, Gb_40629, Gb_13906, Gb_11728, Gb_12810, Gb_17008, Gb_35052, Gb_01939, Gb_31904, Gb_08303, Gb_07209, Gb_05024, Gb_00818, Gb_17651, Gb_26315, Gb_23046, Gb_41091, Gb_15459, Gb_15455,…	Gb_09199, Gb_09196, Gb_27823, Gb_15855, Gb_11491, Gb_11490, Gb_27819, Gb_31066, Gb_23454, Gb_15844, Gb_31060, Gb_03873, Gb_03872, Gb_03871, Gb_23449, Gb_31052, Gb_11479, Gb_35401, Gb_31047, Gb_15825, Gb_03850, Gb_09155, Gb_23428, Gb_03847, Gb_11456, Gb_03840, Gb_09142, Gb_11446, Gb_03836, Gb_11445, Gb_03832, Gb_11441, Gb_03828, Gb_09125, Gb_34986, Gb_11418, Gb_09109, Gb_03802, Gb_34971, Gb_11405,…
GO:0006725	cellular aromatic compound metabolic process	P	8.69434e-11	5.24427e-08	408	2408	Gb_12202, Gb_31335, Gb_22660, Gb_41796, Gb_32404, Gb_02421, Gb_23737, Gb_12891, Gb_29022, Gb_39497, Gb_20453, Gb_13966, Gb_12877, Gb_17074, Gb_09499, Gb_09495, Gb_31989, Gb_12846, Gb_40648, Gb_38365, Gb_39445, Gb_40629, Gb_13906, Gb_11728, Gb_12810, Gb_17008, Gb_35052, Gb_01939, Gb_31904, Gb_08303, Gb_07209, Gb_05024, Gb_00818, Gb_17651, Gb_26315, Gb_23046, Gb_41091, Gb_15459, Gb_15455, Gb_15454,…	Gb_09199, Gb_09196, Gb_27823, Gb_15855, Gb_11491, Gb_11490, Gb_27819, Gb_31066, Gb_23454, Gb_15844, Gb_31060, Gb_03873, Gb_03872, Gb_03871, Gb_23449, Gb_31052, Gb_11479, Gb_35401, Gb_31047, Gb_15825, Gb_03850, Gb_09155, Gb_23428, Gb_03847, Gb_11456, Gb_03840, Gb_11446, Gb_03836, Gb_11445, Gb_03832, Gb_11441, Gb_03828, Gb_09125, Gb_34986, Gb_11418, Gb_09109, Gb_03802, Gb_34971, Gb_11405, Gb_34957,…
GO:0006278	RNA-dependent DNA replication	P	3.23831e-09	1.07431e-06	1	113	Gb_36947	Gb_11479, Gb_30573, Gb_28244, Gb_10944, Gb_16229, Gb_03764, Gb_34893, Gb_04135, Gb_11216, Gb_10771, Gb_30334, Gb_10745, Gb_04055, Gb_39556, Gb_03500, Gb_30262, Gb_39460, Gb_23067, Gb_14961, Gb_30143, Gb_07778, Gb_07721, Gb_15320, Gb_19638, Gb_34382, Gb_34352, Gb_14730, Gb_08069, Gb_38607, Gb_39067, Gb_21718, Gb_40890, Gb_18982, Gb_34136, Gb_02514, Gb_34061, Gb_26446, Gb_10067, Gb_26387, Gb_06786,…
GO:0050896	response to stimulus	P	6.13444e-08	1.85009e-05	615	2127	Gb_40030, Gb_13304, Gb_35708, Gb_06804, Gb_12202, Gb_33506, Gb_00260, Gb_10015, Gb_22660, Gb_24834, Gb_32404, Gb_03515, Gb_02423, Gb_02421, Gb_02419, Gb_25902, Gb_25901, Gb_39497, Gb_24814, Gb_02409, Gb_20453, Gb_13966, Gb_18168, Gb_00216, Gb_09499, Gb_37299, Gb_37294, Gb_10685, Gb_21523, Gb_13949, Gb_13940, Gb_39452, Gb_12846, Gb_40648, Gb_08385, Gb_08382, Gb_39445, Gb_40629, Gb_11728, Gb_08355,…	Gb_03891, Gb_27823, Gb_27822, Gb_27821, Gb_31077, Gb_15855, Gb_31069, Gb_31066, Gb_15845, Gb_31060, Gb_03873, Gb_09179, Gb_03872, Gb_03870, Gb_15839, Gb_11474, Gb_09165, Gb_35404, Gb_09155, Gb_15814, Gb_09149, Gb_23419, Gb_11446, Gb_11445, Gb_11442, Gb_31016, Gb_31015, Gb_11423, Gb_34986, Gb_11418, Gb_34976, Gb_34967, Gb_28292, Gb_34957, Gb_34955, Gb_28289, Gb_28286, Gb_28280, Gb_30583, Gb_08699,…
GO:0042221	response to chemical	P	8.21192e-08	2.36896e-05	314	969	Gb_40030, Gb_12202, Gb_10015, Gb_22660, Gb_24834, Gb_32404, Gb_03515, Gb_02423, Gb_02421, Gb_02419, Gb_25901, Gb_39497, Gb_20453, Gb_13966, Gb_09499, Gb_21523, Gb_40648, Gb_40629, Gb_11728, Gb_35060, Gb_38322, Gb_26391, Gb_17007, Gb_35052, Gb_38319, Gb_30843, Gb_09419, Gb_05002, Gb_17651, Gb_25227, Gb_15459, Gb_15455, Gb_15454, Gb_19800, Gb_18712, Gb_05697, Gb_13251, Gb_12165, Gb_11064, Gb_32379,…	Gb_27822, Gb_27821, Gb_15855, Gb_31069, Gb_31066, Gb_31060, Gb_03873, Gb_09179, Gb_03872, Gb_03870, Gb_15839, Gb_15814, Gb_11442, Gb_11418, Gb_34967, Gb_28292, Gb_34957, Gb_34955, Gb_28280, Gb_30583, Gb_08699, Gb_22967, Gb_10998, Gb_10990, Gb_28253, Gb_10986, Gb_10974, Gb_10969, Gb_08653, Gb_08642, Gb_22919, Gb_10930, Gb_08616, Gb_08615, Gb_39786, Gb_04238, Gb_04230, Gb_27791, Gb_35399, Gb_27774,…
GO:1901072	glucosamine-containing compound catabolic process	P	3.438e-07	7.43175e-05	16	8	Gb_20314, Gb_03376, Gb_03375, Gb_38192, Gb_14116, Gb_14115, Gb_04928, Gb_04927, Gb_20767, Gb_20766, Gb_20764, Gb_29993, Gb_29992, Gb_10203, Gb_00910, Gb_00909	Gb_10245, Gb_14114, Gb_14113, Gb_29994, Gb_29991, Gb_00908, Gb_05672, Gb_20316
GO:0006032	chitin catabolic process	P	3.438e-07	7.43175e-05	16	8	Gb_20314, Gb_03376, Gb_03375, Gb_38192, Gb_14116, Gb_14115, Gb_04928, Gb_04927, Gb_20767, Gb_20766, Gb_20764, Gb_29993, Gb_29992, Gb_10203, Gb_00910, Gb_00909	Gb_10245, Gb_14114, Gb_14113, Gb_29994, Gb_29991, Gb_00908, Gb_05672, Gb_20316
GO:0006030	chitin metabolic process	P	3.438e-07	7.43175e-05	16	8	Gb_20314, Gb_03376, Gb_03375, Gb_38192, Gb_14116, Gb_14115, Gb_04928, Gb_04927, Gb_20767, Gb_20766, Gb_20764, Gb_29993, Gb_29992, Gb_10203, Gb_00910, Gb_00909	Gb_10245, Gb_14114, Gb_14113, Gb_29994, Gb_29991, Gb_00908, Gb_05672, Gb_20316
GO:0006026	aminoglycan catabolic process	P	3.438e-07	7.43175e-05	16	8	Gb_20314, Gb_03376, Gb_03375, Gb_38192, Gb_14116, Gb_14115, Gb_04928, Gb_04927, Gb_20767, Gb_20766, Gb_20764, Gb_29993, Gb_29992, Gb_10203, Gb_00910, Gb_00909	Gb_10245, Gb_14114, Gb_14113, Gb_29994, Gb_29991, Gb_00908, Gb_05672, Gb_20316
GO:0046348	amino sugar catabolic process	P	3.438e-07	7.43175e-05	16	8	Gb_20314, Gb_03376, Gb_03375, Gb_38192, Gb_14116, Gb_14115, Gb_04928, Gb_04927, Gb_20767, Gb_20766, Gb_20764, Gb_29993, Gb_29992, Gb_10203, Gb_00910, Gb_00909	Gb_10245, Gb_14114, Gb_14113, Gb_29994, Gb_29991, Gb_00908, Gb_05672, Gb_20316
GO:1901071	glucosamine-containing compound metabolic process	P	7.88604e-07	0.000153894	16	9	Gb_20314, Gb_03376, Gb_03375, Gb_38192, Gb_14116, Gb_14115, Gb_04928, Gb_04927, Gb_20767, Gb_20766, Gb_20764, Gb_29993, Gb_29992, Gb_10203, Gb_00910, Gb_00909	Gb_10245, Gb_14114, Gb_14113, Gb_29994, Gb_29991, Gb_00908, Gb_05672, Gb_20316, Gb_28858
GO:0006022	aminoglycan metabolic process	P	7.88604e-07	0.000153894	16	9	Gb_20314, Gb_03376, Gb_03375, Gb_38192, Gb_14116, Gb_14115, Gb_04928, Gb_04927, Gb_20767, Gb_20766, Gb_20764, Gb_29993, Gb_29992, Gb_10203, Gb_00910, Gb_00909	Gb_10245, Gb_14114, Gb_14113, Gb_29994, Gb_29991, Gb_00917, Gb_00908, Gb_05672, Gb_20316
GO:0043170	macromolecule metabolic process	P	9.75198e-07	0.000173481	612	3201	Gb_12232, Gb_06826, Gb_13304, Gb_21599, Gb_12202, Gb_05713, Gb_10015, Gb_19294, Gb_22660, Gb_04608, Gb_18199, Gb_32404, Gb_23737, Gb_12891, Gb_18181, Gb_39497, Gb_02409, Gb_21541, Gb_20453, Gb_13966, Gb_12877, Gb_29003, Gb_17074, Gb_23702, Gb_09495, Gb_11771, Gb_39452, Gb_40648, Gb_38365, Gb_08385, Gb_21501, Gb_21500, Gb_39445, Gb_09465, Gb_40629, Gb_38344, Gb_11728, Gb_12807, Gb_38322, Gb_00876,…	Gb_09199, Gb_09196, Gb_27823, Gb_27822, Gb_27821, Gb_31077, Gb_23464, Gb_11492, Gb_27819, Gb_35420, Gb_31066, Gb_31064, Gb_31060, Gb_03873, Gb_03872, Gb_03871, Gb_03870, Gb_23449, Gb_31052, Gb_15833, Gb_11479, Gb_35401, Gb_31047, Gb_23437, Gb_31046, Gb_15825, Gb_09155, Gb_23428, Gb_03847, Gb_11456, Gb_03846, Gb_09148, Gb_03840, Gb_23410, Gb_11446, Gb_03836, Gb_11445, Gb_11442, Gb_31019, Gb_03828,…
GO:0006260	DNA replication	P	2.71065e-06	0.000438663	15	195	Gb_36024, Gb_27339, Gb_04472, Gb_13001, Gb_09191, Gb_04955, Gb_09107, Gb_23970, Gb_10893, Gb_35205, Gb_33016, Gb_41288, Gb_36947, Gb_13380, Gb_02491	Gb_11479, Gb_15825, Gb_11446, Gb_11445, Gb_30573, Gb_28244, Gb_10944, Gb_16229, Gb_39785, Gb_10902, Gb_10901, Gb_03764, Gb_34893, Gb_39695, Gb_04135, Gb_11216, Gb_16095, Gb_10771, Gb_30334, Gb_10745, Gb_04055, Gb_39556, Gb_07996, Gb_07904, Gb_11143, Gb_03500, Gb_30262, Gb_08360, Gb_30216, Gb_39460, Gb_39448, Gb_41723, Gb_07861, Gb_23067, Gb_23014, Gb_14961, Gb_30143, Gb_07778, Gb_07721, Gb_15320,…
GO:0006040	amino sugar metabolic process	P	7.25737e-06	0.00109438	17	14	Gb_40648, Gb_20314, Gb_03376, Gb_03375, Gb_38192, Gb_14116, Gb_14115, Gb_04928, Gb_04927, Gb_20767, Gb_20766, Gb_20764, Gb_29993, Gb_29992, Gb_10203, Gb_00910, Gb_00909	Gb_10245, Gb_14114, Gb_14113, Gb_29994, Gb_29991, Gb_00908, Gb_31964, Gb_05672, Gb_24745, Gb_20316, Gb_28858, Gb_35934, Gb_29138, Gb_16416
GO:0009719	response to endogenous stimulus	P	1.04515e-05	0.00154102	138	385	Gb_12202, Gb_10015, Gb_22660, Gb_24834, Gb_32404, Gb_02423, Gb_02419, Gb_25901, Gb_39497, Gb_13966, Gb_09499, Gb_21523, Gb_40629, Gb_35060, Gb_38322, Gb_17007, Gb_30843, Gb_05002, Gb_19800, Gb_18712, Gb_13251, Gb_12165, Gb_33430, Gb_25822, Gb_24737, Gb_22559, Gb_31200, Gb_36099, Gb_18035, Gb_20309, Gb_37146, Gb_06065, Gb_02944, Gb_27347, Gb_24073, Gb_36672, Gb_35574, Gb_30095, Gb_09907, Gb_33333,…	Gb_27822, Gb_31060, Gb_15814, Gb_11442, Gb_34967, Gb_30583, Gb_22967, Gb_10974, Gb_10930, Gb_08616, Gb_39786, Gb_27791, Gb_35399, Gb_15782, Gb_27730, Gb_23328, Gb_15703, Gb_34882, Gb_11317, Gb_22884, Gb_34846, Gb_22853, Gb_22830, Gb_16142, Gb_04175, Gb_04165, Gb_16105, Gb_04132, Gb_27682, Gb_04109, Gb_04106, Gb_39633, Gb_35250, Gb_11291, Gb_15642, Gb_35210, Gb_23244, Gb_11232, Gb_11202, Gb_22722,…
GO:0044260	cellular macromolecule metabolic process	P	1.14824e-05	0.0016562	542	2819	Gb_12232, Gb_06826, Gb_21599, Gb_12202, Gb_10015, Gb_19294, Gb_22660, Gb_04608, Gb_32404, Gb_23737, Gb_12891, Gb_18181, Gb_39497, Gb_02409, Gb_21541, Gb_20453, Gb_13966, Gb_12877, Gb_29003, Gb_17074, Gb_09495, Gb_39452, Gb_40648, Gb_38365, Gb_08385, Gb_39445, Gb_09465, Gb_40629, Gb_38344, Gb_11728, Gb_12807, Gb_38322, Gb_17008, Gb_17007, Gb_27474, Gb_36137, Gb_08324, Gb_31910, Gb_05051, Gb_25278,…	Gb_09199, Gb_09196, Gb_27823, Gb_27822, Gb_27821, Gb_31077, Gb_23464, Gb_11492, Gb_27819, Gb_35420, Gb_31066, Gb_31064, Gb_31060, Gb_03873, Gb_03872, Gb_03871, Gb_03870, Gb_23449, Gb_31052, Gb_15833, Gb_11479, Gb_35401, Gb_31047, Gb_23437, Gb_31046, Gb_15825, Gb_09155, Gb_23428, Gb_03847, Gb_11456, Gb_03846, Gb_09148, Gb_03840, Gb_23410, Gb_11446, Gb_03836, Gb_11445, Gb_11442, Gb_31019, Gb_03828,…
GO:0009664	plant-type cell wall organization	P	1.35188e-05	0.00190846	26	34	Gb_01958, Gb_06139, Gb_36720, Gb_31853, Gb_28463, Gb_26881, Gb_18539, Gb_07694, Gb_05461, Gb_31044, Gb_12561, Gb_09118, Gb_20678, Gb_01505, Gb_01504, Gb_01502, Gb_01500, Gb_07439, Gb_07438, Gb_07437, Gb_07435, Gb_07424, Gb_07423, Gb_34121, Gb_06892, Gb_17724	Gb_27713, Gb_30482, Gb_10821, Gb_27617, Gb_16008, Gb_11024, Gb_41542, Gb_33854, Gb_15184, Gb_13985, Gb_33416, Gb_07169, Gb_40588, Gb_32715, Gb_01501, Gb_06306, Gb_05857, Gb_13465, Gb_01499, Gb_17730, Gb_06127, Gb_31992, Gb_36719, Gb_09995, Gb_24604, Gb_09833, Gb_01048, Gb_32146, Gb_32074, Gb_11702, Gb_04570, Gb_04404, Gb_00025, Gb_30623
GO:0055114	oxidation-reduction process	P	1.56133e-05	0.00215821	308	1017	Gb_11145, Gb_06826, Gb_06806, Gb_06804, Gb_00260, Gb_24834, Gb_25911, Gb_02415, Gb_01325, Gb_23727, Gb_10692, Gb_00216, Gb_37299, Gb_37294, Gb_10686, Gb_17062, Gb_17061, Gb_09488, Gb_39452, Gb_11757, Gb_19227, Gb_10646, Gb_37224, Gb_09419, Gb_30832, Gb_30830, Gb_05058, Gb_05056, Gb_31904, Gb_05039, Gb_26346, Gb_23073, Gb_37897, Gb_18735, Gb_41091, Gb_06793, Gb_34596, Gb_34594, Gb_19800, Gb_12187,…	Gb_31078, Gb_31060, Gb_11481, Gb_15839, Gb_31057, Gb_31056, Gb_31055, Gb_31054, Gb_11456, Gb_09142, Gb_34989, Gb_34976, Gb_11407, Gb_11400, Gb_28295, Gb_16298, Gb_16295, Gb_16294, Gb_16293, Gb_34927, Gb_16291, Gb_22958, Gb_22956, Gb_22952, Gb_34912, Gb_22947, Gb_28245, Gb_16278, Gb_16261, Gb_04298, Gb_04291, Gb_08648, Gb_28218, Gb_30511, Gb_39797, Gb_16219, Gb_16218, Gb_10911, Gb_16216, Gb_08603,…
GO:0010033	response to organic substance	P	2.50268e-05	0.00318915	172	515	Gb_12202, Gb_10015, Gb_22660, Gb_24834, Gb_32404, Gb_02423, Gb_02419, Gb_25901, Gb_39497, Gb_13966, Gb_09499, Gb_21523, Gb_40629, Gb_11728, Gb_35060, Gb_38322, Gb_17007, Gb_30843, Gb_05002, Gb_17651, Gb_19800, Gb_18712, Gb_13251, Gb_12165, Gb_11064, Gb_32379, Gb_33430, Gb_33429, Gb_25822, Gb_24737, Gb_22559, Gb_31200, Gb_23607, Gb_36099, Gb_18035, Gb_20309, Gb_37146, Gb_06065, Gb_02944, Gb_27374,…	Gb_27822, Gb_31066, Gb_31060, Gb_03873, Gb_03872, Gb_15839, Gb_15814, Gb_11442, Gb_11418, Gb_34967, Gb_28292, Gb_30583, Gb_22967, Gb_10990, Gb_28253, Gb_10974, Gb_08642, Gb_10930, Gb_08616, Gb_39786, Gb_27791, Gb_35399, Gb_15782, Gb_27730, Gb_23328, Gb_15703, Gb_34882, Gb_11317, Gb_28190, Gb_22884, Gb_34846, Gb_22873, Gb_22853, Gb_22830, Gb_16142, Gb_04175, Gb_04165, Gb_16105, Gb_04132, Gb_27682,…
GO:0006310	DNA recombination	P	2.54747e-05	0.00318915	4	96	Gb_17406, Gb_13001, Gb_22879, Gb_24285	Gb_11445, Gb_08699, Gb_30573, Gb_28245, Gb_39734, Gb_03764, Gb_35302, Gb_03738, Gb_10884, Gb_10865, Gb_30433, Gb_11216, Gb_04036, Gb_41823, Gb_11108, Gb_08360, Gb_41776, Gb_41744, Gb_23035, Gb_03331, Gb_33909, Gb_27226, Gb_41494, Gb_08000, Gb_03181, Gb_39067, Gb_33741, Gb_39040, Gb_27062, Gb_27061, Gb_21718, Gb_03023, Gb_40862, Gb_10191, Gb_41240, Gb_07362, Gb_14443, Gb_10067, Gb_25980, Gb_13962,…
GO:0001101	response to acid chemical	P	2.72392e-05	0.0033469	123	340	Gb_10015, Gb_02423, Gb_02419, Gb_25901, Gb_39497, Gb_20453, Gb_13966, Gb_40648, Gb_40629, Gb_35060, Gb_17007, Gb_05002, Gb_15459, Gb_15455, Gb_15454, Gb_18712, Gb_05697, Gb_30188, Gb_25822, Gb_22559, Gb_31200, Gb_36099, Gb_20309, Gb_06065, Gb_08208, Gb_24073, Gb_24017, Gb_24001, Gb_13152, Gb_15316, Gb_27965, Gb_30095, Gb_05559, Gb_09907, Gb_13122, Gb_33333, Gb_32233, Gb_31103, Gb_40482, Gb_39287,…	Gb_27822, Gb_27821, Gb_15839, Gb_15814, Gb_11442, Gb_34967, Gb_08699, Gb_22967, Gb_28253, Gb_35399, Gb_15782, Gb_27730, Gb_23369, Gb_15703, Gb_34882, Gb_11317, Gb_28190, Gb_22884, Gb_34846, Gb_22873, Gb_34830, Gb_22853, Gb_22830, Gb_22829, Gb_16142, Gb_04175, Gb_39696, Gb_39694, Gb_16105, Gb_27682, Gb_04109, Gb_04106, Gb_39633, Gb_35273, Gb_35250, Gb_11291, Gb_15642, Gb_35210, Gb_27600, Gb_23246,…
GO:0045229	external encapsulating structure organization	P	3.25382e-05	0.00392529	39	70	Gb_01958, Gb_06139, Gb_41091, Gb_36720, Gb_31853, Gb_28463, Gb_39935, Gb_03399, Gb_26881, Gb_30095, Gb_18539, Gb_07694, Gb_05461, Gb_31044, Gb_12561, Gb_09118, Gb_29977, Gb_20678, Gb_20654, Gb_29209, Gb_01505, Gb_01504, Gb_01502, Gb_01500, Gb_07439, Gb_07438, Gb_07437, Gb_07435, Gb_07424, Gb_07423, Gb_34121, Gb_15684, Gb_23209, Gb_02579, Gb_31436, Gb_29725, Gb_17798, Gb_06892, Gb_17724	Gb_22967, Gb_10919, Gb_27713, Gb_09058, Gb_30482, Gb_10821, Gb_35286, Gb_35285, Gb_15687, Gb_27617, Gb_16008, Gb_16003, Gb_41757, Gb_11024, Gb_39335, Gb_41542, Gb_39219, Gb_41518, Gb_27225, Gb_33854, Gb_15184, Gb_15172, Gb_15171, Gb_37962, Gb_13985, Gb_01979, Gb_26378, Gb_18760, Gb_33416, Gb_07169, Gb_40588, Gb_38253, Gb_02212, Gb_02210, Gb_32715, Gb_01510, Gb_01501, Gb_06306, Gb_25430, Gb_05857,…
GO:0015716	organic phosphonate transport	P	6.168e-05	0.00693638	10	5	Gb_15305, Gb_38109, Gb_37007, Gb_37006, Gb_37005, Gb_05443, Gb_33043, Gb_41809, Gb_26434, Gb_34645	Gb_15493, Gb_30092, Gb_28918, Gb_05256, Gb_05238
GO:1901700	response to oxygen-containing compound	P	9.12934e-05	0.00912379	165	504	Gb_12202, Gb_10015, Gb_24834, Gb_02423, Gb_02419, Gb_25901, Gb_39497, Gb_20453, Gb_13966, Gb_21523, Gb_40648, Gb_40629, Gb_35060, Gb_17007, Gb_35052, Gb_05002, Gb_17651, Gb_15459, Gb_15455, Gb_15454, Gb_18712, Gb_05697, Gb_30188, Gb_33429, Gb_25822, Gb_24737, Gb_22559, Gb_31200, Gb_23607, Gb_36099, Gb_18035, Gb_14915, Gb_01891, Gb_20309, Gb_13803, Gb_13802, Gb_06065, Gb_08208, Gb_24073, Gb_24017,…	Gb_27822, Gb_27821, Gb_03870, Gb_15839, Gb_15814, Gb_11442, Gb_34967, Gb_08699, Gb_22967, Gb_10998, Gb_28253, Gb_10974, Gb_10969, Gb_08642, Gb_35399, Gb_15782, Gb_27730, Gb_23369, Gb_15703, Gb_34882, Gb_11317, Gb_28190, Gb_22884, Gb_34846, Gb_22873, Gb_34830, Gb_22853, Gb_22830, Gb_22829, Gb_16142, Gb_04175, Gb_39696, Gb_39694, Gb_16105, Gb_27682, Gb_04109, Gb_04106, Gb_39633, Gb_35273, Gb_35250,…
GO:0005975	carbohydrate metabolic process	P	0.000137644	0.0128629	189	597	Gb_12232, Gb_11145, Gb_40030, Gb_25911, Gb_25901, Gb_10699, Gb_40648, Gb_13918, Gb_29682, Gb_38322, Gb_17007, Gb_36137, Gb_31910, Gb_07224, Gb_31904, Gb_37897, Gb_00800, Gb_25227, Gb_19824, Gb_12187, Gb_14350, Gb_04597, Gb_04596, Gb_35655, Gb_04581, Gb_08938, Gb_07837, Gb_06741, Gb_04569, Gb_14317, Gb_30162, Gb_34515, Gb_20344, Gb_18058, Gb_20314, Gb_31853, Gb_37146, Gb_37136, Gb_28463, Gb_19778,…	Gb_31060, Gb_03876, Gb_31046, Gb_31024, Gb_23410, Gb_34955, Gb_30579, Gb_10986, Gb_34912, Gb_30518, Gb_30517, Gb_04261, Gb_16219, Gb_16216, Gb_27791, Gb_15795, Gb_27759, Gb_35348, Gb_27730, Gb_03765, Gb_15703, Gb_23305, Gb_03715, Gb_34874, Gb_28190, Gb_22873, Gb_30482, Gb_28167, Gb_22853, Gb_16173, Gb_16144, Gb_04175, Gb_28102, Gb_08507, Gb_04147, Gb_39671, Gb_35286, Gb_23296, Gb_23293, Gb_23290,…
GO:0019748	secondary metabolic process	P	0.00015337	0.0135681	46	99	Gb_31335, Gb_41796, Gb_18199, Gb_09499, Gb_40629, Gb_31904, Gb_41091, Gb_18712, Gb_05697, Gb_11065, Gb_33430, Gb_24737, Gb_40571, Gb_12714, Gb_27324, Gb_26239, Gb_16449, Gb_39935, Gb_30095, Gb_41596, Gb_07694, Gb_37633, Gb_09812, Gb_31073, Gb_41415, Gb_01672, Gb_29977, Gb_27756, Gb_33150, Gb_16883, Gb_04873, Gb_14614, Gb_04830, Gb_00462, Gb_39676, Gb_20622, Gb_20621, Gb_03071, Gb_02579, Gb_41213,…	Gb_34986, Gb_10978, Gb_30539, Gb_10949, Gb_22884, Gb_11291, Gb_23218, Gb_23217, Gb_10682, Gb_10652, Gb_41757, Gb_41722, Gb_03400, Gb_27396, Gb_27328, Gb_27326, Gb_34469, Gb_15256, Gb_03272, Gb_38747, Gb_33867, Gb_21840, Gb_21839, Gb_26650, Gb_14613, Gb_22202, Gb_07428, Gb_34069, Gb_22064, Gb_02440, Gb_10045, Gb_18753, Gb_40628, Gb_06707, Gb_06706, Gb_13896, Gb_07191, Gb_33400, Gb_07002, Gb_14122,…
GO:0016998	cell wall macromolecule catabolic process	P	0.000164484	0.0143336	11	8	Gb_20314, Gb_03376, Gb_03375, Gb_14116, Gb_14115, Gb_20767, Gb_20766, Gb_20764, Gb_29993, Gb_29992, Gb_10203	Gb_10245, Gb_21711, Gb_14114, Gb_14113, Gb_29994, Gb_29991, Gb_05672, Gb_20316
GO:0006099	tricarboxylic acid cycle	P	0.000166344	0.0143336	15	16	Gb_26249, Gb_16333, Gb_09175, Gb_09174, Gb_22236, Gb_22235, Gb_31581, Gb_09680, Gb_04100, Gb_34759, Gb_03660, Gb_03658, Gb_03657, Gb_40755, Gb_35736	Gb_39797, Gb_03617, Gb_15563, Gb_10612, Gb_41721, Gb_11002, Gb_08255, Gb_15326, Gb_39069, Gb_06968, Gb_14515, Gb_06688, Gb_00793, Gb_05593, Gb_24372, Gb_16549
GO:0071555	cell wall organization	P	0.000172695	0.0145124	35	67	Gb_01958, Gb_06139, Gb_36720, Gb_31853, Gb_28463, Gb_39935, Gb_03399, Gb_26881, Gb_30095, Gb_18539, Gb_07694, Gb_05461, Gb_31044, Gb_12561, Gb_09118, Gb_20678, Gb_20654, Gb_29209, Gb_01505, Gb_01504, Gb_01502, Gb_01500, Gb_07439, Gb_07438, Gb_07437, Gb_07435, Gb_07424, Gb_07423, Gb_34121, Gb_15684, Gb_23209, Gb_29725, Gb_17798, Gb_06892, Gb_17724	Gb_22967, Gb_10919, Gb_27713, Gb_09058, Gb_30482, Gb_10821, Gb_35286, Gb_35285, Gb_15687, Gb_27617, Gb_16008, Gb_41757, Gb_11024, Gb_39335, Gb_41542, Gb_39219, Gb_41518, Gb_27225, Gb_33854, Gb_15184, Gb_15172, Gb_15171, Gb_37962, Gb_13985, Gb_01979, Gb_26378, Gb_33416, Gb_07169, Gb_40588, Gb_38253, Gb_02212, Gb_02210, Gb_32715, Gb_01510, Gb_01501, Gb_06306, Gb_25430, Gb_05857, Gb_13465, Gb_01499,…
GO:0009725	response to hormone	P	0.000172792	0.0145124	126	370	Gb_10015, Gb_22660, Gb_32404, Gb_02423, Gb_02419, Gb_25901, Gb_39497, Gb_13966, Gb_09499, Gb_21523, Gb_40629, Gb_35060, Gb_38322, Gb_17007, Gb_30843, Gb_05002, Gb_19800, Gb_18712, Gb_13251, Gb_12165, Gb_33430, Gb_25822, Gb_22559, Gb_31200, Gb_36099, Gb_18035, Gb_20309, Gb_37146, Gb_06065, Gb_02944, Gb_27347, Gb_24073, Gb_36672, Gb_35574, Gb_30095, Gb_09907, Gb_33333, Gb_30049, Gb_31132, Gb_31103,…	Gb_27822, Gb_31060, Gb_15814, Gb_11442, Gb_34967, Gb_30583, Gb_22967, Gb_10974, Gb_10930, Gb_08616, Gb_39786, Gb_27791, Gb_35399, Gb_15782, Gb_27730, Gb_23328, Gb_15703, Gb_34882, Gb_11317, Gb_22884, Gb_34846, Gb_22853, Gb_22830, Gb_16142, Gb_04175, Gb_04165, Gb_16105, Gb_04132, Gb_27682, Gb_04109, Gb_04106, Gb_39633, Gb_35250, Gb_11291, Gb_15642, Gb_35210, Gb_23244, Gb_11232, Gb_11202, Gb_22722,…
GO:0051262	protein tetramerization	P	0.000228486	0.0187161	5	0	Gb_08855, Gb_13152, Gb_09812, Gb_22235, Gb_04830
GO:1902589	single-organism organelle organization	P	0.000271133	0.0218759	25	222	Gb_12891, Gb_25278, Gb_17674, Gb_04585, Gb_32379, Gb_03405, Gb_37146, Gb_02904, Gb_36698, Gb_36582, Gb_09861, Gb_02135, Gb_02796, Gb_32754, Gb_33105, Gb_03787, Gb_11927, Gb_33016, Gb_15684, Gb_06909, Gb_29107, Gb_26499, Gb_18856, Gb_04002, Gb_02491	Gb_11456, Gb_03840, Gb_11445, Gb_09138, Gb_34986, Gb_34913, Gb_39785, Gb_39784, Gb_10919, Gb_27757, Gb_35352, Gb_15730, Gb_34871, Gb_08586, Gb_10884, Gb_10850, Gb_16105, Gb_04139, Gb_39660, Gb_39659, Gb_35286, Gb_35285, Gb_39636, Gb_15687, Gb_30393, Gb_16053, Gb_22707, Gb_08429, Gb_07996, Gb_35171, Gb_35164, Gb_07977, Gb_39517, Gb_07962, Gb_03517, Gb_03500, Gb_08395, Gb_30251, Gb_08360, Gb_27478,…
GO:0009698	phenylpropanoid metabolic process	P	0.000273654	0.0218759	31	57	Gb_31335, Gb_41796, Gb_40629, Gb_41091, Gb_18712, Gb_11065, Gb_40571, Gb_12714, Gb_26239, Gb_16449, Gb_30095, Gb_41596, Gb_07694, Gb_09812, Gb_31073, Gb_01672, Gb_29977, Gb_27756, Gb_16883, Gb_04873, Gb_14614, Gb_04830, Gb_00462, Gb_39676, Gb_20622, Gb_20621, Gb_03071, Gb_02579, Gb_19333, Gb_36235, Gb_16672	Gb_10978, Gb_30539, Gb_10949, Gb_22884, Gb_11291, Gb_23218, Gb_23217, Gb_41757, Gb_03400, Gb_34469, Gb_33867, Gb_21840, Gb_21839, Gb_26650, Gb_14613, Gb_22202, Gb_34069, Gb_22064, Gb_02440, Gb_40628, Gb_07191, Gb_33400, Gb_25608, Gb_33144, Gb_21115, Gb_20620, Gb_20619, Gb_33099, Gb_01407, Gb_13350, Gb_13349, Gb_13348, Gb_24826, Gb_29580, Gb_29579, Gb_29411, Gb_29410, Gb_36502, Gb_32143, Gb_17306,…
GO:0006334	nucleosome assembly	P	0.000315619	0.0243128	29	53	Gb_20453, Gb_26315, Gb_15459, Gb_15455, Gb_15454, Gb_01298, Gb_41617, Gb_29559, Gb_28414, Gb_24017, Gb_37731, Gb_02245, Gb_25031, Gb_17406, Gb_06547, Gb_12570, Gb_32754, Gb_34906, Gb_02738, Gb_28215, Gb_40200, Gb_19429, Gb_19428, Gb_33038, Gb_28604, Gb_15586, Gb_36879, Gb_34665, Gb_34664	Gb_30564, Gb_30559, Gb_28146, Gb_27618, Gb_08475, Gb_15458, Gb_15453, Gb_03348, Gb_07688, Gb_21918, Gb_21914, Gb_03274, Gb_10374, Gb_10373, Gb_41491, Gb_19430, Gb_40804, Gb_41264, Gb_38418, Gb_40630, Gb_07185, Gb_07112, Gb_07070, Gb_37579, Gb_25549, Gb_21135, Gb_06384, Gb_40199, Gb_32534, Gb_29778, Gb_29777, Gb_25326, Gb_25254, Gb_36661, Gb_04984, Gb_04913, Gb_09689, Gb_09685, Gb_29223, Gb_29183,…
GO:0034728	nucleosome organization	P	0.000315619	0.0243128	29	53	Gb_20453, Gb_26315, Gb_15459, Gb_15455, Gb_15454, Gb_01298, Gb_41617, Gb_29559, Gb_28414, Gb_24017, Gb_37731, Gb_02245, Gb_25031, Gb_17406, Gb_06547, Gb_12570, Gb_32754, Gb_34906, Gb_02738, Gb_28215, Gb_40200, Gb_19429, Gb_19428, Gb_33038, Gb_28604, Gb_15586, Gb_36879, Gb_34665, Gb_34664	Gb_30564, Gb_30559, Gb_28146, Gb_27618, Gb_08475, Gb_15458, Gb_15453, Gb_03348, Gb_07688, Gb_21918, Gb_21914, Gb_03274, Gb_10374, Gb_10373, Gb_41491, Gb_19430, Gb_40804, Gb_41264, Gb_38418, Gb_40630, Gb_07185, Gb_07112, Gb_07070, Gb_37579, Gb_25549, Gb_21135, Gb_06384, Gb_40199, Gb_32534, Gb_29778, Gb_29777, Gb_25326, Gb_25254, Gb_36661, Gb_04984, Gb_04913, Gb_09689, Gb_09685, Gb_29223, Gb_29183,…
GO:0006974	cellular response to DNA damage stimulus	P	0.000321625	0.0243128	11	131	Gb_13122, Gb_41543, Gb_33270, Gb_13001, Gb_20787, Gb_20709, Gb_33105, Gb_22879, Gb_21652, Gb_30956, Gb_24285	Gb_09155, Gb_11446, Gb_11445, Gb_39734, Gb_35352, Gb_34886, Gb_08583, Gb_10884, Gb_30433, Gb_16136, Gb_27667, Gb_35250, Gb_15627, Gb_34716, Gb_08429, Gb_04036, Gb_41818, Gb_11143, Gb_03500, Gb_11103, Gb_08360, Gb_07875, Gb_41723, Gb_11058, Gb_34536, Gb_03331, Gb_33909, Gb_27226, Gb_38755, Gb_34354, Gb_34353, Gb_14709, Gb_10330, Gb_41494, Gb_15180, Gb_15179, Gb_34272, Gb_14612, Gb_02617, Gb_02615,…
GO:0015696	ammonium transport	P	0.000322461	0.0243128	1	52	Gb_27324	Gb_28245, Gb_04256, Gb_39748, Gb_35302, Gb_03738, Gb_30488, Gb_41819, Gb_30240, Gb_27328, Gb_27326, Gb_07701, Gb_10452, Gb_08000, Gb_39067, Gb_33741, Gb_18982, Gb_33684, Gb_38488, Gb_26445, Gb_14402, Gb_25980, Gb_41196, Gb_02368, Gb_06715, Gb_33414, Gb_26229, Gb_13767, Gb_38122, Gb_06425, Gb_02012, Gb_29932, Gb_13579, Gb_05914, Gb_05895, Gb_18246, Gb_24906, Gb_01356, Gb_36769, Gb_12786, Gb_06074,…
GO:0071103	DNA conformation change	P	0.00045467	0.0335193	39	84	Gb_20453, Gb_26315, Gb_15459, Gb_15455, Gb_15454, Gb_01298, Gb_30151, Gb_41617, Gb_29559, Gb_36024, Gb_28414, Gb_24017, Gb_37731, Gb_02245, Gb_31747, Gb_25031, Gb_17406, Gb_06547, Gb_12570, Gb_09191, Gb_32754, Gb_34906, Gb_02738, Gb_09107, Gb_28215, Gb_23970, Gb_40200, Gb_10893, Gb_19429, Gb_19428, Gb_33038, Gb_35205, Gb_14539, Gb_28604, Gb_15586, Gb_36879, Gb_13380, Gb_34665, Gb_34664	Gb_03840, Gb_30564, Gb_30559, Gb_35352, Gb_28146, Gb_27618, Gb_08475, Gb_03542, Gb_15458, Gb_15453, Gb_03348, Gb_27299, Gb_27264, Gb_07688, Gb_21918, Gb_21914, Gb_03274, Gb_10374, Gb_10373, Gb_41491, Gb_19430, Gb_40804, Gb_41264, Gb_19362, Gb_38418, Gb_41163, Gb_07248, Gb_40630, Gb_37871, Gb_21478, Gb_07185, Gb_07112, Gb_18652, Gb_25777, Gb_37714, Gb_07070, Gb_32820, Gb_20711, Gb_06421, Gb_06420,…
GO:0006281	DNA repair	P	0.000460345	0.0335647	10	123	Gb_13122, Gb_41543, Gb_33270, Gb_13001, Gb_20787, Gb_20709, Gb_22879, Gb_21652, Gb_30956, Gb_24285	Gb_09155, Gb_11446, Gb_11445, Gb_39734, Gb_35352, Gb_34886, Gb_08583, Gb_10884, Gb_30433, Gb_16136, Gb_27667, Gb_15627, Gb_34716, Gb_08429, Gb_04036, Gb_41818, Gb_11143, Gb_03500, Gb_11103, Gb_08360, Gb_07875, Gb_41723, Gb_11058, Gb_34536, Gb_03331, Gb_33909, Gb_27226, Gb_38755, Gb_34354, Gb_34353, Gb_10330, Gb_41494, Gb_15180, Gb_15179, Gb_34272, Gb_14612, Gb_02617, Gb_02615, Gb_39040, Gb_27062,…
GO:0022904	respiratory electron transport chain	P	0.000489437	0.034547	1	50	Gb_26249	Gb_11481, Gb_11367, Gb_09042, Gb_09037, Gb_30374, Gb_04097, Gb_04096, Gb_30335, Gb_22714, Gb_41740, Gb_41733, Gb_41730, Gb_34455, Gb_08199, Gb_07659, Gb_15246, Gb_26773, Gb_34377, Gb_39160, Gb_33783, Gb_18873, Gb_26454, Gb_22011, Gb_02438, Gb_07150, Gb_26291, Gb_40560, Gb_20951, Gb_14282, Gb_18608, Gb_01748, Gb_38087, Gb_26088, Gb_18320, Gb_06313, Gb_37215, Gb_36746, Gb_12705, Gb_31815, Gb_31814,…
GO:0071824	protein-DNA complex subunit organization	P	0.000548931	0.037548	29	54	Gb_20453, Gb_26315, Gb_15459, Gb_15455, Gb_15454, Gb_01298, Gb_41617, Gb_29559, Gb_28414, Gb_24017, Gb_37731, Gb_02245, Gb_25031, Gb_17406, Gb_06547, Gb_12570, Gb_32754, Gb_34906, Gb_02738, Gb_28215, Gb_40200, Gb_19429, Gb_19428, Gb_33038, Gb_28604, Gb_15586, Gb_36879, Gb_34665, Gb_34664	Gb_30564, Gb_30559, Gb_28146, Gb_27618, Gb_08475, Gb_15458, Gb_15453, Gb_03348, Gb_34425, Gb_07688, Gb_21918, Gb_21914, Gb_03274, Gb_10374, Gb_10373, Gb_41491, Gb_19430, Gb_40804, Gb_41264, Gb_38418, Gb_40630, Gb_07185, Gb_07112, Gb_07070, Gb_37579, Gb_25549, Gb_21135, Gb_06384, Gb_40199, Gb_32534, Gb_29778, Gb_29777, Gb_25326, Gb_25254, Gb_36661, Gb_04984, Gb_04913, Gb_09689, Gb_09685, Gb_29223,…
GO:0065004	protein-DNA complex assembly	P	0.000548931	0.037548	29	54	Gb_20453, Gb_26315, Gb_15459, Gb_15455, Gb_15454, Gb_01298, Gb_41617, Gb_29559, Gb_28414, Gb_24017, Gb_37731, Gb_02245, Gb_25031, Gb_17406, Gb_06547, Gb_12570, Gb_32754, Gb_34906, Gb_02738, Gb_28215, Gb_40200, Gb_19429, Gb_19428, Gb_33038, Gb_28604, Gb_15586, Gb_36879, Gb_34665, Gb_34664	Gb_30564, Gb_30559, Gb_28146, Gb_27618, Gb_08475, Gb_15458, Gb_15453, Gb_03348, Gb_34425, Gb_07688, Gb_21918, Gb_21914, Gb_03274, Gb_10374, Gb_10373, Gb_41491, Gb_19430, Gb_40804, Gb_41264, Gb_38418, Gb_40630, Gb_07185, Gb_07112, Gb_07070, Gb_37579, Gb_25549, Gb_21135, Gb_06384, Gb_40199, Gb_32534, Gb_29778, Gb_29777, Gb_25326, Gb_25254, Gb_36661, Gb_04984, Gb_04913, Gb_09689, Gb_09685, Gb_29223,…
GO:0031497	chromatin assembly	P	0.000602798	0.0403997	29	55	Gb_20453, Gb_26315, Gb_15459, Gb_15455, Gb_15454, Gb_01298, Gb_41617, Gb_29559, Gb_28414, Gb_24017, Gb_37731, Gb_02245, Gb_25031, Gb_17406, Gb_06547, Gb_12570, Gb_32754, Gb_34906, Gb_02738, Gb_28215, Gb_40200, Gb_19429, Gb_19428, Gb_33038, Gb_28604, Gb_15586, Gb_36879, Gb_34665, Gb_34664	Gb_30564, Gb_30559, Gb_28146, Gb_27618, Gb_08475, Gb_15458, Gb_15453, Gb_03348, Gb_27299, Gb_07688, Gb_21918, Gb_21914, Gb_03274, Gb_10374, Gb_10373, Gb_41491, Gb_19430, Gb_40804, Gb_41264, Gb_38418, Gb_40630, Gb_07185, Gb_07112, Gb_07070, Gb_32820, Gb_37579, Gb_25549, Gb_21135, Gb_06384, Gb_40199, Gb_32534, Gb_29778, Gb_29777, Gb_25326, Gb_25254, Gb_36661, Gb_04984, Gb_04913, Gb_09689, Gb_09685,…
GO:0071554	cell wall organization or biogenesis	P	0.000619618	0.0411116	52	125	Gb_12232, Gb_01998, Gb_01958, Gb_36137, Gb_06139, Gb_36720, Gb_20314, Gb_31853, Gb_28463, Gb_39935, Gb_03399, Gb_26881, Gb_30095, Gb_03376, Gb_03375, Gb_18539, Gb_07694, Gb_05461, Gb_14116, Gb_14115, Gb_31044, Gb_12561, Gb_09118, Gb_20767, Gb_20766, Gb_20764, Gb_09780, Gb_29993, Gb_29992, Gb_34864, Gb_10203, Gb_20678, Gb_20654, Gb_29209, Gb_01505, Gb_01504, Gb_01502, Gb_01500, Gb_07439, Gb_07438,…	Gb_31046, Gb_22967, Gb_10919, Gb_27713, Gb_09058, Gb_34874, Gb_30482, Gb_28102, Gb_10821, Gb_35286, Gb_35285, Gb_15687, Gb_23278, Gb_27617, Gb_10749, Gb_16015, Gb_16008, Gb_39464, Gb_41757, Gb_03487, Gb_11024, Gb_39391, Gb_39335, Gb_41542, Gb_39219, Gb_41518, Gb_07657, Gb_27225, Gb_22383, Gb_33854, Gb_41462, Gb_15184, Gb_15172, Gb_15171, Gb_22211, Gb_10245, Gb_22202, Gb_21795, Gb_21711, Gb_07428,…
GO:0016071	mRNA metabolic process	P	0.000636896	0.0418397	10	121	Gb_39445, Gb_09967, Gb_13690, Gb_17335, Gb_32070, Gb_24417, Gb_16815, Gb_16801, Gb_25445, Gb_14539	Gb_09196, Gb_31052, Gb_34986, Gb_09109, Gb_11380, Gb_16183, Gb_22830, Gb_15670, Gb_35228, Gb_27614, Gb_22772, Gb_04055, Gb_03546, Gb_38932, Gb_26955, Gb_08277, Gb_10556, Gb_10553, Gb_02940, Gb_41656, Gb_39308, Gb_07755, Gb_15352, Gb_38837, Gb_14850, Gb_10470, Gb_21949, Gb_21937, Gb_38785, Gb_38784, Gb_34382, Gb_14747, Gb_34302, Gb_08010, Gb_40959, Gb_40958, Gb_40957, Gb_40946, Gb_41360, Gb_07420,…
GO:0044238	primary metabolic process	P	0.000781188	0.0488979	975	4654	Gb_12232, Gb_11145, Gb_40030, Gb_10050, Gb_06826, Gb_35710, Gb_05737, Gb_13304, Gb_21599, Gb_12202, Gb_05713, Gb_10015, Gb_19294, Gb_22660, Gb_41796, Gb_04608, Gb_18199, Gb_32404, Gb_25911, Gb_02421, Gb_23737, Gb_12891, Gb_29022, Gb_18181, Gb_25901, Gb_39497, Gb_23727, Gb_02409, Gb_21541, Gb_20453, Gb_13966, Gb_12877, Gb_10699, Gb_29003, Gb_17074, Gb_23702, Gb_09495, Gb_11771, Gb_10686, Gb_21523,…	Gb_09199, Gb_09196, Gb_27823, Gb_27822, Gb_27821, Gb_31077, Gb_15855, Gb_23464, Gb_31070, Gb_11492, Gb_11491, Gb_11490, Gb_27819, Gb_35420, Gb_31066, Gb_31064, Gb_23454, Gb_15844, Gb_31060, Gb_03876, Gb_03873, Gb_03872, Gb_03871, Gb_03870, Gb_23449, Gb_15839, Gb_31052, Gb_15833, Gb_11479, Gb_09165, Gb_35401, Gb_31047, Gb_23437, Gb_31046, Gb_15825, Gb_03850, Gb_09155, Gb_23428, Gb_03847, Gb_11456,…
Gb_29973, Gb_06408, Gb_14017, Gb_14015, Gb_14013, Gb_06400, Gb_02047, Gb_02045, Gb_02040, Gb_37579, Gb_29968, Gb_29961, Gb_14008, Gb_14007, Gb_17996, Gb_14002, Gb_02039, Gb_37568, Gb_29958, Gb_37567, Gb_37565, Gb_29953, Gb_25595, Gb_25594, Gb_17983, Gb_17982, Gb_25590, Gb_02029, Gb_02027, Gb_02022, Gb_02021, Gb_02020, Gb_29948, Gb_37553, Gb_29942, Gb_29941, Gb_33197, Gb_17977, Gb_25586, Gb_33195,…
Gb_11766, Gb_31337, Gb_05092, Gb_23726, Gb_31333, Gb_29027, Gb_29026, Gb_29023, Gb_11756, Gb_11751, Gb_17056, Gb_09447, Gb_09445, Gb_23717, Gb_31325, Gb_05081, Gb_05080, Gb_29017, Gb_31320, Gb_29016, Gb_29015, Gb_17043, Gb_17042, Gb_17041, Gb_05077, Gb_23703, Gb_11739, Gb_11738, Gb_11731, Gb_11730, Gb_09424, Gb_17033, Gb_05066, Gb_05062, Gb_09417, Gb_05055, Gb_17014, Gb_17013, Gb_09404, Gb_17011,…
Gb_11766, Gb_31337, Gb_05092, Gb_23726, Gb_31333, Gb_29027, Gb_29026, Gb_29023, Gb_11756, Gb_11751, Gb_17056, Gb_09447, Gb_09445, Gb_23717, Gb_31325, Gb_05081, Gb_05080, Gb_29017, Gb_31320, Gb_29016, Gb_29015, Gb_17043, Gb_17042, Gb_17041, Gb_05077, Gb_23703, Gb_11739, Gb_11738, Gb_11731, Gb_11730, Gb_09424, Gb_17033, Gb_05066, Gb_05062, Gb_09417, Gb_05055, Gb_17014, Gb_17013, Gb_09404, Gb_17011,…
Gb_12705, Gb_00737, Gb_18001, Gb_06031, Gb_06030, Gb_06029, Gb_31892, Gb_29587, Gb_29585, Gb_06017, Gb_06012, Gb_31884, Gb_37187, Gb_31880, Gb_29571, Gb_09995, Gb_06004, Gb_06001, Gb_09990, Gb_31871, Gb_37177, Gb_09988, Gb_09987, Gb_17596, Gb_17593, Gb_17592, Gb_31865, Gb_25193, Gb_17580, Gb_37159, Gb_29549, Gb_31852, Gb_37153, Gb_17575, Gb_31840, Gb_25179, Gb_05593, Gb_31835, Gb_29523, Gb_29521,…
