# Supplementary material for: Transcriptomic profiling identifies differentially expressed genes associated with programmed cell death of nucellar cells in Ginkgo biloba L
Source: BMC Plant Biol. 2019 Feb 28;19:91. doi: 10.1186/s12870-019-1671-8 (PMC6396491; doi:10.1186/s12870-019-1671-8)
Supplement: Supplementary file 3 — Table S3. KEGG pathway analysis of differentially expressed genes in G. biloba ovules. (XLSX 33 kb) [file 12870_2019_1671_MOESM3_ESM.xlsx]

## Sheet: Sheet1
Table S3 KEGG pathway analysis of differentially expressed genes in G. biloba ovules
Pathway ID	Pathway	DEGs with pathway annotation	All genes with pathway annotation	Genes	KOs
ko03010	Genetic Information Processing, Translation, Ribosome	82	246	Gb_00059,Gb_00995,Gb_01257,Gb_02289,Gb_02349,Gb_02361,Gb_02409,Gb_04608,Gb_04954,Gb_05675,Gb_05695,Gb_05712,Gb_05851,Gb_06067,Gb_06102,Gb_06832,Gb_07396,Gb_08489,Gb_08546,Gb_10517,Gb_10561,Gb_12918,Gb_13072,Gb_13148,Gb_13527,Gb_13744,Gb_15027,Gb_15833,Gb_16123,Gb_16529,Gb_16695,Gb_16720,Gb_18181,Gb_18544,Gb_18550,Gb_19294,Gb_20424,Gb_20650,Gb_21078,Gb_21301,Gb_21541,Gb_21599,Gb_21885,Gb_22013,Gb_…	K02941,K02976,K02927,K02984,K02998,K02973,K02908,K02981,K02884,K02910,K02866,K02898,K02896,K02868,K02947,K02989,K02918,K02921,K02929,K02865,K02916,K02923,K02932,K02883,K02953,K02987,K02937,K02875,K02894,K02964,K02930,K02985,K02900,K02920,K02949,K02971,K02995,K02894,K02922,K02923,K02897,K02942,K02877,K02929,K02953,K02917,K02925,K02879,K02912,K02958,K02973,K02901,K02936,K02905,K02996,K02974,K02903,…
ko00940	Metabolism, Biosynthesis of other secondary metabolites, Phenylpropanoid biosynthesis	74	254	Gb_00001,Gb_00260,Gb_00475,Gb_00672,Gb_01672,Gb_01986,Gb_02954,Gb_03365,Gb_04549,Gb_04550,Gb_04830,Gb_04873,Gb_05179,Gb_05658,Gb_05697,Gb_06035,Gb_06804,Gb_06806,Gb_07480,Gb_07704,Gb_07705,Gb_08066,Gb_09283,Gb_09488,Gb_09812,Gb_10488,Gb_11098,Gb_13482,Gb_14034,Gb_14620,Gb_15631,Gb_16400,Gb_16449,Gb_16672,Gb_16883,Gb_18171,Gb_18331,Gb_19151,Gb_20206,Gb_20621,Gb_20622,Gb_23185,Gb_23219,Gb_23220,Gb_…	K06892,K00430,K00083,K10775,K01188,K05349,K09753,K10775,K13065,K01904,K00487,K13066,K00588,K13066,K06892,K05350,K00487,K00083,K05350,K13066,K00487,K01188,K01904
ko04075	Environmental Information Processing, Signal transduction, Plant hormone signal transduction	72	249	Gb_00604,Gb_02800,Gb_02944,Gb_03279,Gb_03292,Gb_03361,Gb_04116,Gb_04727,Gb_05282,Gb_07154,Gb_07156,Gb_08309,Gb_08479,Gb_09499,Gb_10394,Gb_11229,Gb_11704,Gb_11735,Gb_12164,Gb_12165,Gb_12335,Gb_12720,Gb_13091,Gb_13123,Gb_13657,Gb_13966,Gb_14666,Gb_14852,Gb_15501,Gb_15664,Gb_15884,Gb_16068,Gb_16134,Gb_16166,Gb_17431,Gb_17737,Gb_18130,Gb_18895,Gb_19069,Gb_20563,Gb_20954,Gb_22660,Gb_24143,Gb_26499,Gb_…	K14491,K14488,K14497,K14514,K14505,K14503,K13422,K13464,K12126,K14515,K14487,K14495,K14432,K14489,K13422,K14494,K14506,K13946,K14484,K13464,K13422,K14508,K13449,K14484,K14512,K12126,K14486,K14498,K14492,K14490,K14509,K14496
ko01200	Metabolism, Overview, Carbon metabolism	62	315	Gb_00028,Gb_03208,Gb_03771,Gb_03850,Gb_04100,Gb_04596,Gb_05251,Gb_05275,Gb_06829,Gb_08851,Gb_08855,Gb_09524,Gb_09680,Gb_10692,Gb_11145,Gb_11377,Gb_13918,Gb_14561,Gb_14649,Gb_14687,Gb_15545,Gb_15682,Gb_16333,Gb_17714,Gb_19037,Gb_19422,Gb_19425,Gb_20421,Gb_20529,Gb_21255,Gb_21682,Gb_22008,Gb_22260,Gb_22393,Gb_25227,Gb_25408,Gb_25911,Gb_26241,Gb_26249,Gb_27166,Gb_27252,Gb_27569,Gb_28313,Gb_28678,Gb_…	K01610,K00281,K01681,K01637,K00026,K00814,K01689,K00029,K00131,K01595,K00134,K00830,K01834,K00927,K11517,K01006,K00948,K00844,K00164,K00615,K00033,K00058,K03841,K01623,K00873,K00161,K00235,K00134,K05298,K19269,K00626,K00026,K00640,K00026,K00658,K01899,K01623,K14455,K05298,K03781
ko04016	Environmental Information Processing, Signal transduction, MAPK signaling pathway - plant	59	238	Gb_00958,Gb_01086,Gb_03046,Gb_03279,Gb_03292,Gb_03898,Gb_04727,Gb_04974,Gb_06044,Gb_07154,Gb_08309,Gb_08479,Gb_09202,Gb_13123,Gb_13657,Gb_13855,Gb_13856,Gb_14094,Gb_14115,Gb_14116,Gb_14495,Gb_15575,Gb_16166,Gb_16484,Gb_17176,Gb_17737,Gb_18310,Gb_20553,Gb_20791,Gb_20818,Gb_20954,Gb_22573,Gb_23370,Gb_24834,Gb_26499,Gb_26881,Gb_26961,Gb_27731,Gb_30416,Gb_30717,Gb_32504,Gb_32846,Gb_33430,Gb_34905,Gb_…	K20714,K02183,K14497,K14514,K13420,K20606,K14515,K13422,K20547,K14496,K13422,K00940,K13414,K20604,K13449,K14512,K20718,K14498,K14509,K13447,K03781,K20716,K16224
ko04626	Organismal Systems, Environmental adaptation, Plant-pathogen interaction	57	272	Gb_01086,Gb_01272,Gb_01702,Gb_03898,Gb_04277,Gb_04767,Gb_04974,Gb_07214,Gb_09202,Gb_09899,Gb_10602,Gb_11259,Gb_11457,Gb_12056,Gb_12853,Gb_13855,Gb_13856,Gb_14094,Gb_15575,Gb_16484,Gb_16713,Gb_16905,Gb_17731,Gb_17770,Gb_18098,Gb_18201,Gb_20272,Gb_20553,Gb_20791,Gb_20954,Gb_21145,Gb_22369,Gb_22573,Gb_23370,Gb_24345,Gb_24834,Gb_25118,Gb_26750,Gb_26961,Gb_28359,Gb_29448,Gb_30717,Gb_30819,Gb_31623,Gb_…	K02183,K18875,K13436,K13448,K13459,K13420,K04079,K04368,K13412,K13420,K13412,K09487,K13414,K13449,K13429,K13447,K18835,K13448,K13466,K13457,K09487,K13457,K05391,K16224
ko01230	Metabolism, Overview, Biosynthesis of amino acids	51	308	Gb_00324,Gb_01455,Gb_02774,Gb_03771,Gb_04566,Gb_05251,Gb_05275,Gb_08137,Gb_10815,Gb_10816,Gb_11145,Gb_12976,Gb_13918,Gb_14561,Gb_15356,Gb_15545,Gb_17243,Gb_17285,Gb_17714,Gb_19659,Gb_20529,Gb_21255,Gb_22260,Gb_23330,Gb_25227,Gb_25824,Gb_26241,Gb_26985,Gb_27078,Gb_27166,Gb_27569,Gb_29155,Gb_29408,Gb_29792,Gb_31298,Gb_31572,Gb_32002,Gb_33007,Gb_33170,Gb_34129,Gb_35104,Gb_35952,Gb_35958,Gb_36078,Gb_…	K15849,K14682,K01681,K00815,K00814,K01689,K00133,K01915,K01834,K00927,K05359,K00948,K00811,K00615,K01649,K00058,K13832,K15849,K00789,K01695,K00891,K01586,K00549,K00134,K00053,K01623,K00640,K00826,K14455,K01739,K01586,K00873
ko04141	Genetic Information Processing, Folding sorting and degradation, Protein processing in endoplasmic reticulum	48	271	Gb_00216,Gb_00505,Gb_00727,Gb_01012,Gb_01030,Gb_01394,Gb_04722,Gb_07214,Gb_07952,Gb_10890,Gb_11391,Gb_11393,Gb_11833,Gb_12398,Gb_13607,Gb_13941,Gb_14150,Gb_15372,Gb_16865,Gb_17467,Gb_17770,Gb_18058,Gb_19336,Gb_19724,Gb_20370,Gb_21348,Gb_21349,Gb_22304,Gb_22137,Gb_22138,Gb_24195,Gb_25081,Gb_28463,Gb_29748,Gb_31905,Gb_31920,Gb_33393,Gb_34343,Gb_35947,Gb_35948,Gb_36978,Gb_37136,Gb_37391,Gb_37610,Gb_…	K09490,K03237,K13993,K03283,K04079,K08054,K09481,K13525,K10666,K01230,K09523,K09561,K12667,K06689,K13984,K09487,K12668,K09517,K09580,K10950,K10088,K03283,K12670,K08288,K07151,K08057,K13249,K12666,K08057,K14018,K01456,K09518,K09487,K14006
ko00500	Metabolism, Carbohydrate metabolism, Starch and sucrose metabolism	45	196	Gb_01073,Gb_01074,Gb_01514,Gb_01986,Gb_04559,Gb_04803,Gb_04873,Gb_05179,Gb_05335,Gb_05697,Gb_06360,Gb_07038,Gb_07480,Gb_08421,Gb_12187,Gb_12813,Gb_12995,Gb_15682,Gb_18395,Gb_20621,Gb_20622,Gb_22933,Gb_24066,Gb_25422,Gb_25370,Gb_25703,Gb_25901,Gb_26115,Gb_26227,Gb_27538,Gb_27965,Gb_29204,Gb_29209,Gb_29950,Gb_30539,Gb_30584,Gb_33234,Gb_33253,Gb_33676,Gb_33760,Gb_34875,Gb_36235,Gb_36824,Gb_39935,Gb_…	K01187,K00975,K05349,K00703,K00847,K00695,K01188,K01177,K01214,K13679,K00844,K00847,K05350,K07024,K01176,K13679,K01087,K00695,K01179,K01194,K00705,K00700,K01179,K00688,K01193
ko00941	Metabolism, Biosynthesis of other secondary metabolites, Flavonoid biosynthesis	43	123	Gb_03919,Gb_04376,Gb_05056,Gb_05058,Gb_08481,Gb_09086,Gb_10028,Gb_10488,Gb_13482,Gb_14026,Gb_14028,Gb_14029,Gb_14030,Gb_15631,Gb_16449,Gb_16883,Gb_18170,Gb_18171,Gb_19003,Gb_19005,Gb_19800,Gb_20355,Gb_21859,Gb_23185,Gb_23219,Gb_23220,Gb_23944,Gb_25341,Gb_25343,Gb_26239,Gb_26458,Gb_26470,Gb_29563,Gb_31073,Gb_32469,Gb_33704,Gb_33746,Gb_33754,Gb_33798,Gb_35771,Gb_35874,Gb_38916,Gb_40572	K00475,K13081,K13082,K13065,K05278,K00487,K00588,K00660,K05280,K05277,K13065,K00487
ko00520	Metabolism, Carbohydrate metabolism, Amino sugar and nucleotide sugar metabolism	39	166	Gb_01514,Gb_01545,Gb_02223,Gb_04927,Gb_04928,Gb_06360,Gb_06410,Gb_07837,Gb_09915,Gb_12232,Gb_12675,Gb_12736,Gb_14115,Gb_14116,Gb_15682,Gb_17539,Gb_18288,Gb_18395,Gb_18539,Gb_19010,Gb_19025,Gb_20314,Gb_20764,Gb_20765,Gb_20766,Gb_20767,Gb_21761,Gb_24636,Gb_29992,Gb_29993,Gb_30298,Gb_30584,Gb_34558,Gb_34864,Gb_35655,Gb_37331,Gb_38192,Gb_38716,Gb_39728	K00975,K08678,K00847,K12450,K01209,K13648,K20547,K00844,K08679,K00012,K15920,K00966,K13379,K12373,K12451,K01809,K01183,K15920
ko04922	Organismal Systems, Endocrine system, Glucagon signaling pathway	33	121	Gb_01086,Gb_02923,Gb_03898,Gb_04320,Gb_05636,Gb_06065,Gb_06741,Gb_09202,Gb_10015,Gb_10748,Gb_13855,Gb_13856,Gb_13918,Gb_15575,Gb_15769,Gb_16484,Gb_19374,Gb_20553,Gb_21645,Gb_22573,Gb_24001,Gb_25227,Gb_25414,Gb_25620,Gb_25911,Gb_26241,Gb_27822,Gb_30717,Gb_31411,Gb_33333,Gb_35180,Gb_36824,Gb_41055	K02183,K06268,K07198,K00016,K01834,K02183,K11434,K00161,K00873,K00688
ko00010	Metabolism, Carbohydrate metabolism, Glycolysis/Gluconeogenesis	32	201	Gb_00028,Gb_04753,Gb_05275,Gb_06195,Gb_06741,Gb_07552,Gb_09524,Gb_10250,Gb_11145,Gb_13918,Gb_14561,Gb_15682,Gb_16045,Gb_16117,Gb_16618,Gb_18735,Gb_22008,Gb_22035,Gb_22260,Gb_25227,Gb_25911,Gb_25730,Gb_26241,Gb_27166,Gb_27569,Gb_33170,Gb_33736,Gb_35952,Gb_37340,Gb_38763,Gb_40030,Gb_41055	K01610,K00128,K01689,K00016,K00131,K00134,K01834,K00927,K00844,K00895,K00002,K18857,K03841,K01623,K00873,K00161,K00873,K01568,K01623,K00927,K01610,K00873
ko04144	Cellular Processes, Transport and catabolism, Endocytosis	30	238	Gb_01012,Gb_03046,Gb_03447,Gb_10785,Gb_12544,Gb_12561,Gb_12846,Gb_13251,Gb_13978,Gb_14953,Gb_14978,Gb_18969,Gb_20367,Gb_20093,Gb_21332,Gb_21587,Gb_22597,Gb_23645,Gb_25081,Gb_28480,Gb_29748,Gb_31864,Gb_33105,Gb_34651,Gb_36242,Gb_36351,Gb_38734,Gb_39689,Gb_39732,Gb_39880	K03283,K00889,K07904,K00889,K12483,K12489,K19476,K07901,K03283,K01115,K07937,K12185,K12493,K12486,K07889,K12199,K19366
ko00360	Metabolism, Amino acid metabolism, Phenylalanine metabolism	28	83	Gb_00057,Gb_00324,Gb_01672,Gb_04566,Gb_04830,Gb_09812,Gb_14620,Gb_15270,Gb_15631,Gb_16449,Gb_16672,Gb_16883,Gb_17243,Gb_18171,Gb_21115,Gb_23185,Gb_23219,Gb_23220,Gb_26239,Gb_26985,Gb_27756,Gb_31073,Gb_31518,Gb_36826,Gb_38916,Gb_40571,Gb_41091,Gb_41796	K00276,K15849,K10775,K00815,K01904,K00487,K00811,K00588,K15849,K00457,K14455
ko00710	Metabolism, Energy metabolism, Carbon fixation in photosynthetic organisms	27	87	Gb_00028,Gb_04596,Gb_05251,Gb_08855,Gb_09680,Gb_10692,Gb_11145,Gb_14561,Gb_14687,Gb_17714,Gb_19425,Gb_22008,Gb_22260,Gb_23527,Gb_27166,Gb_27252,Gb_27569,Gb_31581,Gb_32824,Gb_33170,Gb_34318,Gb_35952,Gb_36826,Gb_37897,Gb_38763,Gb_40030,Gb_40755	K01610,K00026,K00814,K01595,K00029,K01006,K00615,K03841,K01623,K05298,K00134,K14455,K00927
ko01212	Metabolism, Overview, Fatty acid metabolism	27	142	Gb_04514,Gb_05146,Gb_06285,Gb_06753,Gb_09959,Gb_10686,Gb_11726,Gb_14012,Gb_15076,Gb_16896,Gb_18621,Gb_21050,Gb_22110,Gb_22115,Gb_22116,Gb_25418,Gb_27266,Gb_28733,Gb_29566,Gb_30830,Gb_31209,Gb_34191,Gb_34317,Gb_34491,Gb_39042,Gb_39937,Gb_39938	K10703,K09458,K00232,K03921,K01897,K10256,K10781,K00626,K10527,K00059
ko00592	Metabolism, Lipid metabolism, alpha-Linolenic acid metabolism	25	86	Gb_03930,Gb_06285,Gb_08355,Gb_10646,Gb_10686,Gb_10868,Gb_11279,Gb_11957,Gb_14734,Gb_16198,Gb_17767,Gb_18692,Gb_18693,Gb_18712,Gb_18735,Gb_19218,Gb_19726,Gb_19735,Gb_21816,Gb_21821,Gb_29566,Gb_29591,Gb_32280,Gb_33858,Gb_38777	K05894,K00232,K01723,K00454,K10525,K14674,K10526,K18857,K10527
ko03040	Genetic Information Processing, Transcription, Spliceosome	25	273	Gb_01012,Gb_03741,Gb_06441,Gb_08277,Gb_08405,Gb_13475,Gb_16801,Gb_18168,Gb_19475,Gb_19760,Gb_20180,Gb_24192,Gb_25081,Gb_26296,Gb_29428,Gb_29748,Gb_31906,Gb_32070,Gb_32677,Gb_34264,Gb_35231,Gb_38929,Gb_38932,Gb_39431,Gb_39445	K03283,K12900,K12890,K11091,K12741,K11096,K12897,K11088,K11092,K12818,K12845,K12855
ko04146	Cellular Processes, Transport and catabolism, Peroxisome	24	131	Gb_00884,Gb_04057,Gb_06106,Gb_06285,Gb_08789,Gb_09959,Gb_10686,Gb_10862,Gb_11377,Gb_12942,Gb_14649,Gb_16611,Gb_18621,Gb_18690,Gb_18841,Gb_23462,Gb_23777,Gb_28365,Gb_29022,Gb_31209,Gb_38255,Gb_38467,Gb_39162,Gb_39933	K13348,K05677,K13344,K00232,K13356,K01897,K04565,K00830,K11517,K00306,K00106,K03781,K01640,K01578
ko04152	Environmental Information Processing, Signal transduction, AMPK signaling pathway	22	106	Gb_00641,Gb_06065,Gb_10015,Gb_10748,Gb_16411,Gb_19374,Gb_20551,Gb_21645,Gb_22008,Gb_23645,Gb_25414,Gb_25620,Gb_26605,Gb_28905,Gb_31411,Gb_33333,Gb_34691,Gb_35649,Gb_36911,Gb_37788,Gb_39729,Gb_39933	K00021,K07198,K01103,K03841,K07901,K00021,K04688,K04427,K11584,K01578
ko00270	Metabolism, Amino acid metabolism, Cysteine and methionine metabolism	21	118	Gb_01647,Gb_04566,Gb_04596,Gb_06741,Gb_08131,Gb_08137,Gb_08184,Gb_13152,Gb_17243,Gb_27078,Gb_29408,Gb_31572,Gb_31581,Gb_32002,Gb_32824,Gb_35958,Gb_36078,Gb_36826,Gb_38571,Gb_39265,Gb_39676	K00827,K00815,K00026,K00016,K08967,K00133,K05933,K01761,K00811,K00549,K00640,K00826,K14455,K01762,K01739,K00789
ko04022	Environmental Information Processing, Signal transduction, cGMP - PKG signaling pathway	21	88	Gb_01086,Gb_03898,Gb_04320,Gb_05128,Gb_09202,Gb_09899,Gb_12595,Gb_12778,Gb_13855,Gb_13856,Gb_13940,Gb_15575,Gb_16484,Gb_19178,Gb_20078,Gb_20553,Gb_22573,Gb_24001,Gb_30717,Gb_35180,Gb_41359	K02183,K06268,K09260,K04368,K05863,K15040,K15040
ko04114	Cellular Processes, Cell growth and death, Oocyte meiosis	21	115	Gb_01086,Gb_03898,Gb_04320,Gb_04843,Gb_09202,Gb_09236,Gb_09899,Gb_13855,Gb_13856,Gb_15575,Gb_16484,Gb_18619,Gb_20553,Gb_22573,Gb_24001,Gb_30041,Gb_30717,Gb_35060,Gb_35180,Gb_36911,Gb_40987	K02183,K06268,K03363,K06630,K04368,K02178,K11584
ko00073	Metabolism, Lipid metabolism, Cutin suberine and wax biosynthesis	20	91	Gb_00812,Gb_06665,Gb_08789,Gb_10115,Gb_11787,Gb_12714,Gb_12942,Gb_13823,Gb_16065,Gb_17157,Gb_18663,Gb_18690,Gb_27170,Gb_27185,Gb_27408,Gb_28530,Gb_33595,Gb_33599,Gb_35737,Gb_40035	K15403,K20769,K13356,K15402,K15404,K15398,K17991,K15400
ko04020	Environmental Information Processing, Signal transduction, Calcium signaling pathway	20	80	Gb_01086,Gb_03898,Gb_04320,Gb_09202,Gb_12595,Gb_13855,Gb_13856,Gb_13940,Gb_15575,Gb_16484,Gb_20078,Gb_20553,Gb_22573,Gb_23230,Gb_24001,Gb_25546,Gb_30717,Gb_35180,Gb_35768,Gb_41359	K02183,K06268,K15040,K05863,K20858
ko00620	Metabolism, Carbohydrate metabolism, Pyruvate metabolism	19	130	Gb_00028,Gb_04596,Gb_04753,Gb_06741,Gb_08855,Gb_09680,Gb_10692,Gb_14687,Gb_19659,Gb_25227,Gb_25911,Gb_26241,Gb_28733,Gb_31581,Gb_32824,Gb_33007,Gb_40030,Gb_40755,Gb_41055	K01610,K00026,K00128,K00016,K01595,K00029,K01006,K01649,K00161,K00873
ko00900	Metabolism, Metabolism of terpenoids and polyketides, Terpenoid backbone biosynthesis	19	120	Gb_00641,Gb_08043,Gb_10410,Gb_11300,Gb_11303,Gb_11304,Gb_12863,Gb_13798,Gb_17351,Gb_20551,Gb_22436,Gb_26605,Gb_28733,Gb_31099,Gb_31103,Gb_31200,Gb_34691,Gb_37788,Gb_40956	K00021,K12742,K01641,K11778,K06013,K03526,K12742,K00626,K01662
ko04070	Environmental Information Processing, Signal transduction, Phosphatidylinositol signaling system	19	83	Gb_01086,Gb_01131,Gb_03046,Gb_03898,Gb_04773,Gb_05111,Gb_09202,Gb_10785,Gb_11903,Gb_13855,Gb_13856,Gb_15575,Gb_16484,Gb_20553,Gb_22573,Gb_25244,Gb_30717,Gb_34303,Gb_35180	K02183,K00915,K00889,K13024,K00999,K00921,K00913
ko04915	Organismal Systems, Endocrine system, Estrogen signaling pathway	19	117	Gb_01012,Gb_01086,Gb_03898,Gb_07214,Gb_09202,Gb_09899,Gb_13855,Gb_13856,Gb_15575,Gb_16484,Gb_17770,Gb_20553,Gb_22573,Gb_25081,Gb_29748,Gb_30717,Gb_32981,Gb_35180,Gb_39845	K03283,K02183,K04079,K04368,K09571,K09487
ko00230	Metabolism, Nucleotide metabolism, Purine metabolism	18	213	Gb_02726,Gb_02812,Gb_04867,Gb_08322,Gb_09152,Gb_12239,Gb_15545,Gb_16638,Gb_17651,Gb_18310,Gb_20573,Gb_23462,Gb_25227,Gb_26241,Gb_28514,Gb_31856,Gb_36386,Gb_41055	K03046,K00759,K03026,K00764,K00939,K00948,K00856,K00940,K01522,K00106,K00873,K13811,K00759,K18532
ko00052	Metabolism, Carbohydrate metabolism, Galactose metabolism	18	71	Gb_00363,Gb_01073,Gb_01074,Gb_04559,Gb_07183,Gb_08854,Gb_09419,Gb_15682,Gb_21989,Gb_25106,Gb_26707,Gb_28318,Gb_29299,Gb_29307,Gb_33158,Gb_38042,Gb_38410,Gb_40198	K06617,K01187,K01193,K06611,K07407,K00011,K00844,K07407,K06617,K12309,K18819,K12309,K01193
ko00561	Metabolism, Lipid metabolism, Glycerolipid metabolism	18	116	Gb_01008,Gb_01855,Gb_04753,Gb_08854,Gb_09419,Gb_16117,Gb_16345,Gb_16684,Gb_17767,Gb_19365,Gb_19597,Gb_21447,Gb_21989,Gb_25847,Gb_33045,Gb_38042,Gb_38410,Gb_39835	K01054,K13508,K00128,K07407,K00011,K00002,K15728,K18693,K14674,K01054,K06119,K21362
ko00480	Metabolism, Metabolism of other amino acids, Glutathione metabolism	18	123	Gb_07000,Gb_10894,Gb_12084,Gb_12649,Gb_19037,Gb_20998,Gb_23366,Gb_28402,Gb_36277,Gb_36779,Gb_36785,Gb_36786,Gb_36788,Gb_37304,Gb_37501,Gb_37875,Gb_38686,Gb_40458	K00799,K00033,K18592,K01581
ko00130	Metabolism, Metabolism of cofactors and vitamins, Ubiquinone and other terpenoid-quinone biosynthesis	18	64	Gb_01241,Gb_04566,Gb_06795,Gb_08733,Gb_14620,Gb_15631,Gb_16449,Gb_16883,Gb_20638,Gb_23185,Gb_25073,Gb_26239,Gb_29757,Gb_31073,Gb_31518,Gb_38916,Gb_40571,Gb_41091	K14760,K00815,K12502,K03809,K01904,K00487,K09834,K14759
ko04151	Environmental Information Processing, Signal transduction, PI3K-Akt signaling pathway	18	118	Gb_06065,Gb_07214,Gb_09236,Gb_09899,Gb_10015,Gb_10748,Gb_17134,Gb_17770,Gb_19374,Gb_21645,Gb_25414,Gb_25620,Gb_28905,Gb_31411,Gb_33333,Gb_35060,Gb_36911,Gb_39845	K07198,K04079,K06630,K04368,K09420,K04688,K06630,K11584,K09487
ko04110	Cellular Processes, Cell growth and death, Cell cycle	17	135	Gb_04843,Gb_05223,Gb_05746,Gb_09107,Gb_09191,Gb_09236,Gb_10893,Gb_11729,Gb_18619,Gb_23970,Gb_26632,Gb_30041,Gb_35060,Gb_35205,Gb_36024,Gb_40987,Gb_41288	K03363,K03875,K06670,K02209,K02212,K06630,K02540,K02180,K02178,K02542,K02603,K02210
ko04140	Cellular Processes, Transport and catabolism, Autophagy - animal	17	89	Gb_00505,Gb_04391,Gb_06065,Gb_09899,Gb_10015,Gb_10748,Gb_14517,Gb_19374,Gb_21645,Gb_25414,Gb_25620,Gb_28905,Gb_31411,Gb_33333,Gb_35649,Gb_39428,Gb_39729	K03237,K17890,K07198,K04368,K08334,K04688,K04427,K10802,K04427
ko00260	Metabolism, Amino acid metabolism, Glycine serine and threonine metabolism	16	130	Gb_00057,Gb_00810,Gb_01647,Gb_03208,Gb_08137,Gb_11377,Gb_13918,Gb_15270,Gb_16611,Gb_20529,Gb_21255,Gb_27931,Gb_29155,Gb_31766,Gb_33524,Gb_38452	K00276,K00108,K00827,K00281,K00133,K00830,K01834,K00306,K00058,K01695
ko00190	Metabolism, Energy metabolism, Oxidative phosphorylation	16	198	Gb_00913,Gb_02489,Gb_05403,Gb_15747,Gb_15942,Gb_23912,Gb_24265,Gb_24683,Gb_24985,Gb_26249,Gb_30973,Gb_31904,Gb_31989,Gb_36099,Gb_37041,Gb_40480	K00413,K02140,K03938,K03939,K01507,K03946,K03955,K00411,K02113,K00235,K00413,K02115,K01535,K02134
ko00945	Metabolism, Biosynthesis of other secondary metabolites, Stilbenoid diarylheptanoid and gingerol biosynthesis	16	48	Gb_10488,Gb_13482,Gb_15631,Gb_16449,Gb_16883,Gb_18171,Gb_23185,Gb_23219,Gb_23220,Gb_25341,Gb_25343,Gb_26239,Gb_26507,Gb_31073,Gb_33798,Gb_38916	K13065,K00487,K00588,K00517
ko00982	Metabolism, Xenobiotics biodegradation and metabolism, Drug metabolism - cytochrome P450	16	83	Gb_07000,Gb_10894,Gb_12084,Gb_12649,Gb_16794,Gb_23366,Gb_28402,Gb_36277,Gb_36779,Gb_36786,Gb_36788,Gb_37501,Gb_37875,Gb_38686,Gb_40458,Gb_40713	K00799,K00485
ko04213	Organismal Systems, Aging, Longevity regulating pathway - multiple species	16	109	Gb_01012,Gb_06065,Gb_10015,Gb_10748,Gb_10862,Gb_18841,Gb_19374,Gb_21645,Gb_25081,Gb_25414,Gb_25620,Gb_28905,Gb_29748,Gb_31411,Gb_33333,Gb_38467	K03283,K07198,K04565,K04564,K04688,K03781
ko04111	Cellular Processes, Cell growth and death, Cell cycle - yeast	16	97	Gb_02904,Gb_04843,Gb_05746,Gb_09107,Gb_09191,Gb_10893,Gb_11729,Gb_18619,Gb_23660,Gb_23970,Gb_26632,Gb_30041,Gb_35205,Gb_36024,Gb_40987,Gb_41288	K06676,K03363,K06670,K02209,K02212,K02540,K02180,K02178,K02516,K02542,K02603,K02210,K03364
ko00061	Metabolism, Lipid metabolism, Fatty acid biosynthesis	15	105	Gb_05146,Gb_09959,Gb_14012,Gb_15076,Gb_18621,Gb_22110,Gb_22115,Gb_22116,Gb_27266,Gb_30830,Gb_31209,Gb_34191,Gb_34491,Gb_39937,Gb_39938	K01897,K03921,K09458,K10781,K00059
ko03008	Genetic Information Processing, Translation, Ribosome biogenesis in eukaryotes	15	117	Gb_01485,Gb_02951,Gb_05243,Gb_10217,Gb_16907,Gb_17674,Gb_24533,Gb_24979,Gb_26034,Gb_26926,Gb_31271,Gb_32880,Gb_33899,Gb_35231,Gb_36386	K14537,K14570,K14564,K14549,K07178,K14568,K11128,K14554,K13288,K14565,K07179,K07936,K14563,K12845,K18532
ko04024	Environmental Information Processing, Signal transduction, cAMP signaling pathway	15	87	Gb_01086,Gb_03898,Gb_06285,Gb_09202,Gb_09899,Gb_10686,Gb_13855,Gb_13856,Gb_15575,Gb_16484,Gb_20553,Gb_22573,Gb_28480,Gb_30717,Gb_35180	K02183,K00232,K04368,K01115
ko04068	Environmental Information Processing, Signal transduction, FoxO signaling pathway	15	66	Gb_05223,Gb_06065,Gb_09899,Gb_10015,Gb_10748,Gb_15769,Gb_18841,Gb_19374,Gb_21645,Gb_25414,Gb_25620,Gb_31411,Gb_33333,Gb_34568,Gb_38467	K03875,K07198,K04368,K11434,K04564,K11838,K03781
ko04976	Organismal Systems, Digestive system, Bile secretion	15	116	Gb_00641,Gb_08614,Gb_08707,Gb_10215,Gb_13906,Gb_14725,Gb_20551,Gb_26605,Gb_27347,Gb_31940,Gb_32487,Gb_34691,Gb_35487,Gb_37788,Gb_38867	K00021,K05658,K05666,K13855
ko04015	Environmental Information Processing, Signal transduction, Rap1 signaling pathwa	15	60	Gb_01086,Gb_03898,Gb_09202,Gb_09899,Gb_11539,Gb_13855,Gb_13856,Gb_15575,Gb_16484,Gb_19630,Gb_20553,Gb_22573,Gb_30717,Gb_35180,Gb_38661	K02183,K04368,K05692
ko00980	Metabolism, Xenobiotics biodegradation and metabolism, Metabolism of xenobiotics by cytochrome P450	15	89	Gb_07000,Gb_10894,Gb_12084,Gb_12649,Gb_23366,Gb_28402,Gb_36277,Gb_36779,Gb_36785,Gb_36786,Gb_36788,Gb_37501,Gb_37875,Gb_38686,Gb_40458	K00799
ko04014	Environmental Information Processing, Signal transduction, Ras signaling pathway	15	69	Gb_01086,Gb_03898,Gb_09202,Gb_09899,Gb_12858,Gb_13855,Gb_13856,Gb_15575,Gb_16484,Gb_20553,Gb_22573,Gb_28480,Gb_30717,Gb_35180,Gb_38734	K02183,K04368,K19613,K01115,K07889
ko03013	Genetic Information Processing, Translation, RNA transport	14	197	Gb_00505,Gb_06450,Gb_06841,Gb_07392,Gb_14588,Gb_20779,Gb_21612,Gb_23660,Gb_27474,Gb_28583,Gb_29796,Gb_32484,Gb_32880,Gb_36251	K03237,K14297,K03253,K03246,K14324,K14325,K14313,K02516,K03113,K03243,K14288,K14309,K07936,K03249
ko02010	Environmental Information Processing, Membrane transport, ABC transporters	14	108	Gb_04057,Gb_05522,Gb_08614,Gb_08707,Gb_10215,Gb_13906,Gb_14725,Gb_27347,Gb_29022,Gb_32487,Gb_35052,Gb_35487,Gb_38867,Gb_40287	K05677,K05665,K05658,K05666,K05656,K05657
ko00564	Metabolism, Lipid metabolism, Glycerophospholipid metabolism	14	106	Gb_00801,Gb_01855,Gb_05111,Gb_06314,Gb_16345,Gb_16684,Gb_17767,Gb_18655,Gb_18656,Gb_19597,Gb_25494,Gb_28480,Gb_33045,Gb_39835	K01114,K13508,K00999,K14156,K15728,K18693,K14674,K05929,K00006,K01115
ko04720	Organismal Systems, Nervous system, Long-term potentiation	14	63	Gb_01086,Gb_03898,Gb_04320,Gb_09202,Gb_09899,Gb_13855,Gb_13856,Gb_15575,Gb_16484,Gb_20553,Gb_22573,Gb_24001,Gb_30717,Gb_35180	K02183,K06268,K04368
ko00350	Metabolism, Amino acid metabolism, Tyrosine metabolism	14	72	Gb_00057,Gb_00324,Gb_01186,Gb_04566,Gb_15270,Gb_17243,Gb_17577,Gb_17578,Gb_18735,Gb_26985,Gb_28254,Gb_31518,Gb_35727,Gb_36826	K00276,K15849,K00545,K00815,K00276,K00811,K00422,K18857,K00457,K00451,K14455
ko04142	Cellular Processes, Transport and catabolism, Lysosome	14	79	Gb_07766,Gb_08087,Gb_14817,Gb_19459,Gb_22460,Gb_22783,Gb_23620,Gb_24750,Gb_26707,Gb_30298,Gb_30457,Gb_31133,Gb_33158,Gb_35052	K12393,K21398,K14379,K01369,K01205,K12309,K12373,K12382,K12309,K05656
ko04530	Cellular Processes, Cellular community - eukaryotes, Tight junction	14	77	Gb_04002,Gb_06065,Gb_10015,Gb_10484,Gb_10748,Gb_11539,Gb_19374,Gb_21645,Gb_23645,Gb_25414,Gb_25620,Gb_31411,Gb_33333,Gb_38661	K07374,K07198,K05692,K07901,K05692
ko04745	Organismal Systems, Sensory system, Phototransduction - fly	14	45	Gb_01086,Gb_03898,Gb_09202,Gb_11539,Gb_13855,Gb_13856,Gb_15575,Gb_16484,Gb_20553,Gb_22573,Gb_30717,Gb_35180,Gb_37749,Gb_38661	K02183,K05692,K13806
ko00051	Metabolism, Carbohydrate metabolism, Fructose and mannose metabolism	13	88	Gb_04336,Gb_06360,Gb_09419,Gb_15682,Gb_16045,Gb_16411,Gb_18395,Gb_21761,Gb_22008,Gb_22260,Gb_30584,Gb_35952,Gb_37331	K19355,K00847,K00011,K00844,K00895,K01103,K00847,K00966,K03841,K01623,K00847,K01623,K01809
ko00905	Metabolism, Metabolism of terpenoids and polyketides, Brassinosteroid biosynthesis	13	63	Gb_02967,Gb_05281,Gb_13075,Gb_13156,Gb_13157,Gb_13160,Gb_15250,Gb_21523,Gb_34495,Gb_34498,Gb_35754,Gb_35763,Gb_41653	K20623,K15639,K12638
ko00600	Metabolism, Lipid metabolism, Sphingolipid metabolism	13	64	Gb_08854,Gb_16076,Gb_16341,Gb_17836,Gb_18262,Gb_20036,Gb_21989,Gb_26707,Gb_31003,Gb_33158,Gb_36220,Gb_38042,Gb_38410	K07407,K04708,K04711,K12309
ko04145	Cellular Processes, Transport and catabolism, Phagosome	13	97	Gb_02421,Gb_04002,Gb_10484,Gb_10890,Gb_11393,Gb_11539,Gb_11903,Gb_30905,Gb_30969,Gb_34343,Gb_37391,Gb_38661,Gb_38734	K07375,K07374,K08054,K09481,K05692,K00921,K08517,K08057,K07889
ko04924	Organismal Systems, Endocrine system, Renin secretion	13	47	Gb_01086,Gb_03898,Gb_04320,Gb_09202,Gb_13855,Gb_13856,Gb_15575,Gb_16484,Gb_20553,Gb_22573,Gb_24001,Gb_30717,Gb_35180	K02183,K06268
ko00630	Metabolism, Carbohydrate metabolism, Glyoxylate and dicarboxylate metabolism	13	86	Gb_03208,Gb_03771,Gb_04100,Gb_04596,Gb_11377,Gb_12976,Gb_14649,Gb_17851,Gb_28313,Gb_28733,Gb_31581,Gb_32824,Gb_38467	K00281,K01681,K01637,K00026,K00830,K01915,K11517,K00284,K19269,K00626,K03781
ko04211	Organismal Systems, Aging, Longevity regulating pathway - mammal	13	60	Gb_06065,Gb_09861,Gb_10015,Gb_10748,Gb_18841,Gb_19374,Gb_21645,Gb_25414,Gb_25620,Gb_28905,Gb_31411,Gb_33333,Gb_38467	K07198,K11420,K04564,K04688,K03781
ko04912	Organismal Systems, Endocrine system, GnRH signaling pathway	13	53	Gb_01086,Gb_03898,Gb_09202,Gb_09899,Gb_13855,Gb_13856,Gb_15575,Gb_16484,Gb_20553,Gb_22573,Gb_28480,Gb_30717,Gb_35180	K02183,K04368,K01115
ko00020	Metabolism, Carbohydrate metabolism, Citrate cycle (TCA cycle)	12	69	Gb_00028,Gb_01010,Gb_03771,Gb_04596,Gb_16333,Gb_25911,Gb_26249,Gb_31581,Gb_32824,Gb_34759,Gb_35736,Gb_40030	K01610,K01648,K01681,K00026,K00164,K00161,K00235,K00026,K00026,K00658,K01899,K01610
ko04612	Organismal Systems, Immune system, Antigen processing and presentation	12	110	Gb_01012,Gb_07137,Gb_07214,Gb_10890,Gb_22460,Gb_23157,Gb_24750,Gb_25081,Gb_29748,Gb_34343,Gb_37391,Gb_40846	K03283,K08065,K04079,K08054,K01369,K08064,K08057
ko04810	Cellular Processes, Cell motility, Regulation of actin cytoskeleton	12	77	Gb_02796,Gb_03046,Gb_09899,Gb_10785,Gb_11539,Gb_11903,Gb_19630,Gb_25295,Gb_36582,Gb_38661,Gb_40002,Gb_40777	K05765,K00889,K04368,K05692,K00921,K05759,K05768
ko04920	Organismal Systems, Endocrine system, Adipocytokine signaling pathway	12	60	Gb_06065,Gb_09959,Gb_10015,Gb_10748,Gb_18621,Gb_19374,Gb_21645,Gb_25414,Gb_25620,Gb_31209,Gb_31411,Gb_33333	K07198,K01897
ko04150	Environmental Information Processing, Signal transduction, mTOR signaling pathway	12	77	Gb_05223,Gb_06065,Gb_09899,Gb_10015,Gb_10748,Gb_19374,Gb_21645,Gb_25414,Gb_25620,Gb_28905,Gb_31411,Gb_33333	K03875,K07198,K04368,K04688
ko04212	Organismal Systems, Aging, Longevity regulating pathway - worm	12	64	Gb_08789,Gb_12927,Gb_12942,Gb_13206,Gb_18690,Gb_18841,Gb_21332,Gb_28905,Gb_35390,Gb_36068,Gb_37654,Gb_38467	K13356,K04043,K01358,K13356,K04564,K18461,K04688,K04077,K03781
ko04916	Organismal Systems, Endocrine system, Melanogenesis	12	54	Gb_01086,Gb_03898,Gb_09202,Gb_09899,Gb_13855,Gb_13856,Gb_15575,Gb_16484,Gb_20553,Gb_22573,Gb_30717,Gb_35180	K02183,K04368
ko04970	Organismal Systems, Digestive system, Salivary secretion	12	36	Gb_01086,Gb_03898,Gb_09202,Gb_13855,Gb_13856,Gb_15575,Gb_16484,Gb_20553,Gb_22573,Gb_30717,Gb_31940,Gb_35180	K02183,K13855
ko00400	Metabolism, Amino acid metabolism, Phenylalanine tyrosine and tryptophan biosynthesis	12	80	Gb_00324,Gb_04566,Gb_10815,Gb_10816,Gb_15356,Gb_17243,Gb_17285,Gb_23330,Gb_26985,Gb_29155,Gb_29792,Gb_36826	K15849,K00815,K00811,K05359,K13832,K01695,K00891,K14455
ko04113	Cellular Processes, Cell growth and death, Meiosis - yeast	12	66	Gb_04843,Gb_09107,Gb_09191,Gb_10893,Gb_18619,Gb_23970,Gb_26632,Gb_30041,Gb_35205,Gb_36024,Gb_36911,Gb_40987	K03363,K02209,K02212,K02540,K02178,K02542,K02603,K02210,K11584
ko04261	Organismal Systems, Circulatory system, Adrenergic signaling in cardiomyocytes	12	64	Gb_01086,Gb_03898,Gb_09202,Gb_13855,Gb_13856,Gb_15575,Gb_16484,Gb_20553,Gb_22573,Gb_30717,Gb_35180,Gb_36911	K02183,K11584
ko04925	Organismal Systems, Endocrine system, Aldosterone synthesis and secretion	12	39	Gb_01086,Gb_03898,Gb_09202,Gb_13855,Gb_13856,Gb_15575,Gb_16484,Gb_20553,Gb_22573,Gb_30717,Gb_35180,Gb_37749	K02183,K13806
ko04971	Organismal Systems, Digestive system, Gastric acid secretion	12	35	Gb_01086,Gb_03898,Gb_09202,Gb_13855,Gb_13856,Gb_15575,Gb_16484,Gb_20553,Gb_22573,Gb_30717,Gb_31940,Gb_35180	K13855,K02183
ko04712	Organismal Systems, Environmental adaptation, Circadian rhythm - plant	11	63	Gb_07156,Gb_09448,Gb_17618,Gb_19003,Gb_19005,Gb_20355,Gb_25658,Gb_28874,Gb_30387,Gb_33704,Gb_35771	K12126,K10143,K12124,K00660,K12133
ko03018	Genetic Information Processing, Folding sorting and degradation, RNA degradation	11	131	Gb_05275,Gb_05605,Gb_06236,Gb_12927,Gb_19103,Gb_25376,Gb_34925,Gb_35390,Gb_36068,Gb_37654,Gb_38988	K01689,K12598,K10643,K04043,K12581,K03678,K12591,K04077,K12585
ko00195	Metabolism, Energy metabolism, Photosynthesis	11	92	Gb_04149,Gb_04734,Gb_06826,Gb_21299,Gb_22296,Gb_24743,Gb_24985,Gb_30707,Gb_31755,Gb_31904,Gb_39017	K03541,K08901,K02705,K14332,K02723,K02641,K02113,K02701,K02115,K02716
ko00040	Metabolism, Carbohydrate metabolism, Pentose and glucuronate interconversions	11	96	Gb_01424,Gb_02248,Gb_08496,Gb_09419,Gb_15174,Gb_16117,Gb_17798,Gb_18539,Gb_24563,Gb_28162,Gb_28387	K01051,K01728,K00011,K00002,K00012
ko04713	Organismal Systems, Environmental adaptation, Circadian entrainment	11	37	Gb_01086,Gb_03898,Gb_09202,Gb_13855,Gb_13856,Gb_15575,Gb_16484,Gb_20553,Gb_22573,Gb_30717,Gb_35180	K02183
ko04740	Organismal Systems, Sensory system, Olfactory transduction	11	35	Gb_01086,Gb_03898,Gb_09202,Gb_13855,Gb_13856,Gb_15575,Gb_16484,Gb_20553,Gb_22573,Gb_30717,Gb_35180	K02183
ko04744	Organismal Systems, Sensory system, Phototransduction	11	35	Gb_01086,Gb_03898,Gb_09202,Gb_13855,Gb_13856,Gb_15575,Gb_16484,Gb_20553,Gb_22573,Gb_30717,Gb_35180	K02183
ko04750	Organismal Systems, Sensory system, Inflammatory mediator regulation of TRP channels	11	41	Gb_01086,Gb_03898,Gb_09202,Gb_13855,Gb_13856,Gb_15575,Gb_16484,Gb_20553,Gb_22573,Gb_30717,Gb_35180	K02183
ko00680	Metabolism, Energy metabolism, Methane metabolism	10	74	Gb_05275,Gb_09680,Gb_11377,Gb_13918,Gb_20529,Gb_21255,Gb_22008,Gb_22260,Gb_35952,Gb_40755	K01689,K00830,K01834,K00058,K03841,K01623,K01595
ko00460	Metabolism, Metabolism of other amino acids, Cyanoamino acid metabolism	10	71	Gb_01986,Gb_04873,Gb_05179,Gb_05697,Gb_07480,Gb_20621,Gb_20622,Gb_20998,Gb_36235,Gb_39935	K01188,K05349,K18592,K05350
ko00562	Metabolism, Carbohydrate metabolism, Inositol phosphate metabolism	10	62	Gb_00801,Gb_01131,Gb_03046,Gb_05111,Gb_10785,Gb_11903,Gb_19617,Gb_25244,Gb_33677,Gb_34303	K01114,K00915,K00889,K00999,K00921,K00469,K00913,K00469
ko01210	Metabolism, Overview, 2-Oxocarboxylic acid metabolism	10	58	Gb_02774,Gb_03771,Gb_05251,Gb_08137,Gb_17243,Gb_19659,Gb_33007,Gb_35104,Gb_36078,Gb_36826	K14682,K01681,K00814,K00133,K00811,K01649,K00053,K00826,K14455
ko04010	Environmental Information Processing, Signal transduction, MAPK signaling pathway	10	91	Gb_01012,Gb_04320,Gb_09899,Gb_24001,Gb_25081,Gb_28014,Gb_29748,Gb_35649,Gb_37145,Gb_39729	K03283,K06268,K04368,K04424,K04427,K04460
ko04666	Organismal Systems, Immune system, Fc gamma R-mediated phagocytosis	10	57	Gb_02796,Gb_03046,Gb_09899,Gb_10785,Gb_25295,Gb_28480,Gb_28905,Gb_36582,Gb_40002,Gb_40777	K05765,K00889,K04368,K00889,K05768,K01115,K04688
ko01040	Metabolism, Lipid metabolism, Biosynthesis of unsaturated fatty acids	10	50	Gb_04514,Gb_06285,Gb_10686,Gb_14012,Gb_21050,Gb_30830,Gb_34191,Gb_34491,Gb_39937,Gb_39938	K10703,K00232,K03921,K10256,K00059
ko04066	Environmental Information Processing, Signal transduction, HIF-1 signaling pathway	10	52	Gb_05275,Gb_09899,Gb_11145,Gb_15682,Gb_16411,Gb_25911,Gb_27166,Gb_27569,Gb_28905,Gb_33170	K01689,K04368,K00134,K00844,K01103,K00161,K04688
ko04120	Genetic Information Processing, Folding sorting and degradation, Ubiquitin mediated proteolysis	10	165	Gb_04843,Gb_05223,Gb_09448,Gb_14150,Gb_16865,Gb_17601,Gb_30041,Gb_38530,Gb_40987,Gb_41288	K03363,K03875,K10143,K09561,K06689,K10576,K10586,K03364
ko00280	Metabolism, Amino acid metabolism, Valine leucine and isoleucine degradation	10	70	Gb_01647,Gb_04753,Gb_10410,Gb_11300,Gb_11303,Gb_11304,Gb_28733,Gb_34404,Gb_36078,Gb_39162	K00827,K00128,K01641,K00626,K01969,K01640
ko03050	Genetic Information Processing, Folding sorting and degradation, Proteasome	9	62	Gb_00526,Gb_03229,Gb_03944,Gb_05727,Gb_08030,Gb_24814,Gb_26474,Gb_31524,Gb_34330	K03031,K03062,K02727,K03038,K03039,K03030,K02725,K03064,K06691
ko00906	Metabolism, Metabolism of terpenoids and polyketides, Carotenoid biosynthesis	9	58	Gb_07367,Gb_09953,Gb_17626,Gb_19071,Gb_30377,Gb_30426,Gb_32627,Gb_35889,Gb_41235	K09840,K09841,K09843,K02291,K09838
ko00071	Metabolism, Lipid metabolism, Fatty acid degradation	9	81	Gb_04753,Gb_06285,Gb_09959,Gb_10686,Gb_18621,Gb_18735,Gb_28733,Gb_29566,Gb_31209	K00128,K00232,K01897,K00232,K18857,K00626,K10527
ko00591	Metabolism, Lipid metabolism, Linoleic acid metabolism	9	28	Gb_04786,Gb_10646,Gb_10866,Gb_15018,Gb_16198,Gb_17767,Gb_27230,Gb_29593,Gb_41561	K15718,K00454,K14674
ko00062	Metabolism, Lipid metabolism, Fatty acid elongation	9	40	Gb_04514,Gb_05331,Gb_06884,Gb_06885,Gb_08308,Gb_10050,Gb_15941,Gb_20857,Gb_23820	K10703,K15397
ko00250	Metabolism, Amino acid metabolism, Alanine aspartate and glutamate metabolism	9	58	Gb_01647,Gb_05251,Gb_09152,Gb_11377,Gb_12976,Gb_17243,Gb_33429,Gb_36826,Gb_38319	K00827,K00814,K00764,K00830,K01915,K00811,K01953,K14455,K01580
ko04013	Environmental Information Processing, Signal transduction, MAPK signaling pathway - fly	9	61	Gb_05128,Gb_09899,Gb_12778,Gb_16865,Gb_18841,Gb_19178,Gb_19630,Gb_35649,Gb_39729	K09260,K04368,K06689,K04564,K05759,K04427
ko00053	Metabolism, Carbohydrate metabolism, Ascorbate and aldarate metabolism	9	57	Gb_04753,Gb_05992,Gb_05999,Gb_06000,Gb_18539,Gb_19041,Gb_19617,Gb_33677,Gb_37224	K00128,K00423,K00012,K14190,K00469,K08232
ko00950	Metabolism, Biosynthesis of other secondary metabolites, Isoquinoline alkaloid biosynthesis	9	39	Gb_00057,Gb_00324,Gb_04566,Gb_15270,Gb_17243,Gb_17577,Gb_17578,Gb_26985,Gb_36826	K00276,K15849,K00815,K00811,K00422,K14455
ko02020	Environmental Information Processing, Signal transduction, Two-component system	9	26	Gb_00913,Gb_08625,Gb_12976,Gb_18059,Gb_24683,Gb_26423,Gb_28733,Gb_30832,Gb_30973	K00413,K10255,K01915,K08738,K00411,K00626
ko04710	Organismal Systems, Environmental adaptation, Circadian rhythm	9	38	Gb_06065,Gb_10015,Gb_10748,Gb_19374,Gb_21645,Gb_25414,Gb_25620,Gb_31411,Gb_33333	K07198
ko04962	Organismal Systems, Excretory system, Vasopressin-regulated water reabsorption	9	32	Gb_03447,Gb_12544,Gb_12561,Gb_14978,Gb_19478,Gb_23885,Gb_38734,Gb_39880,Gb_41790	K10418,K07889,K07904,K12462
ko00310	Metabolism, Amino acid metabolism, Lysine degradation	8	48	Gb_04753,Gb_09861,Gb_16333,Gb_16611,Gb_22334,Gb_24725,Gb_28733,Gb_34759	K00128,K11420,K00164,K00306,K11430,K14157,K00626,K00658
ko00960	Metabolism, Biosynthesis of other secondary metabolites, Tropane piperidine and pyridine alkaloid biosynthesis	8	34	Gb_00057,Gb_00324,Gb_04566,Gb_15270,Gb_17243,Gb_26985,Gb_27732,Gb_36826	K00276,K15849,K00815,K00811,K08081,K14455
ko00030	Metabolism, Carbohydrate metabolism, Pentose phosphate pathway	8	68	Gb_09524,Gb_15545,Gb_16045,Gb_17714,Gb_19037,Gb_22008,Gb_22260,Gb_35952	K00131,K00948,K00895,K00615,K00033,K03841,K01623
ko03030	Genetic Information Processing, Replication and repair, DNA replication	8	59	Gb_09107,Gb_09191,Gb_10893,Gb_14632,Gb_21652,Gb_23970,Gb_35205,Gb_36024	K02209,K02212,K02540,K07466,K10747,K02542,K02210
ko00513	Metabolism, Glycan biosynthesis and metabolism, Various types of N-glycan biosynthesis	8	32	Gb_13607,Gb_15372,Gb_18058,Gb_26182,Gb_28463,Gb_30298,Gb_33393,Gb_37136	K01230,K12667,K12668,K01231,K12670,K12373,K07151,K12666
ko00908	Metabolism, Metabolism of terpenoids and polyketides, Zeatin biosynthesis	8	21	Gb_00446,Gb_04484,Gb_07986,Gb_19483,Gb_21651,Gb_22886,Gb_27406,Gb_28658	K13495,K10717,K00279
ko01220	Metabolism, Overview, Degradation of aromatic compounds	8	36	Gb_15631,Gb_16117,Gb_16449,Gb_16883,Gb_23185,Gb_26239,Gb_31073,Gb_38916	K00487,K00002
ko04210	Cellular Processes, Cell growth and death, Apoptosis	8	44	Gb_00505,Gb_04002,Gb_09899,Gb_10484,Gb_11539,Gb_18059,Gb_26423,Gb_38661	K03237,K07374,K04368,K08738,K05692
ko04380	Organismal Systems, Development, Osteoclast differentiation	8	35	Gb_04320,Gb_09899,Gb_14817,Gb_19459,Gb_22783,Gb_24001,Gb_35649,Gb_39729	K06268,K04368,K14379,K04427
ko00240	Metabolism, Nucleotide metabolism, Pyrimidine metabolism	7	149	Gb_02726,Gb_08322,Gb_08675,Gb_11927,Gb_13649,Gb_18310,Gb_22058	K03046,K03026,K00761,K16904,K01937,K00940,K09903
ko03320	Organismal Systems, Endocrine system, PPAR signaling pathway	7	69	Gb_01587,Gb_06285,Gb_09959,Gb_10686,Gb_16336,Gb_18621,Gb_31209	K08762,K00232,K01897,K00232,K08770
ko02024	Cellular Processes, Cellular community - prokaryotes, Quorum sensing	7	89	Gb_00801,Gb_02248,Gb_09959,Gb_18621,Gb_31209,Gb_35664,Gb_38319	K01114,K01728,K01897,K03217,K01580
ko04214	Cellular Processes, Cell growth and death, Apoptosis - fly	7	39	Gb_18059,Gb_26423,Gb_29494,Gb_33109,Gb_35649,Gb_38530,Gb_39729	K08738,K05770,K01527,K10586,K04427
ko04919	Organismal Systems, Endocrine system, Thyroid hormone signaling pathway	7	55	Gb_00676,Gb_00801,Gb_09899,Gb_11539,Gb_11760,Gb_22337,Gb_38661	K04650,K01114,K04368,K05692,K11644
ko00330	Metabolism, Amino acid metabolism, Arginine and proline metabolism	7	68	Gb_04753,Gb_17243,Gb_23546,Gb_28811,Gb_36826,Gb_37304,Gb_40435	K00128,K00811,K13366,K00472,K14455,K01581,K17839
ko00410	Metabolism, Metabolism of other amino acids, beta-Alanine metabolism	7	64	Gb_00057,Gb_04753,Gb_15270,Gb_23546,Gb_38319,Gb_39933,Gb_40435	K00276,K00128,K13366,K01580,K01578,K17839
ko00510	Metabolism, Glycan biosynthesis and metabolism, N-Glycan biosynthesis	7	34	Gb_13607,Gb_15372,Gb_18058,Gb_26182,Gb_28463,Gb_33393,Gb_37136	K01230,K12667,K12668,K01231,K12670,K07151,K12666
ko00603	Metabolism, Glycan biosynthesis and metabolism, Glycosphingolipid biosynthesis - globo and isoglobo series	7	25	Gb_00294,Gb_00297,Gb_08854,Gb_21989,Gb_30298,Gb_38042,Gb_38410	K01988,K07407,K12373
ko00650	Metabolism, Carbohydrate metabolism, Butanoate metabolism	7	37	Gb_10410,Gb_11300,Gb_11303,Gb_11304,Gb_28733,Gb_38319,Gb_39162	K01641,K00626,K01580,K01640
ko00910	Metabolism, Energy metabolism, Nitrogen metabolism	7	42	Gb_08208,Gb_12976,Gb_17851,Gb_18394,Gb_23840,Gb_37905,Gb_41637	K02575,K01915,K00284,K00366,K10534,K01674
ko00970	Genetic Information Processing, Translation, Aminoacyl-tRNA biosynthesis	7	52	Gb_01767,Gb_06956,Gb_13621,Gb_19674,Gb_29797,Gb_35792,Gb_41577	K01867,K04567,K01893,K01868,K01874,K01881,K01872
ko04972	Organismal Systems, Digestive system, Pancreatic secretion	7	41	Gb_03447,Gb_12544,Gb_12561,Gb_14978,Gb_23645,Gb_31940,Gb_39880	K07904,K07901,K13855
ko00904	Metabolism, Metabolism of terpenoids and polyketides, Diterpenoid biosynthesis	7	90	Gb_04557,Gb_05450,Gb_06342,Gb_19227,Gb_36654,Gb_37470,Gb_39995	K04122,K04123,K05282,K04125,K04120
ko00920	Metabolism, Energy metabolism, Sulfur metabolism	7	29	Gb_18059,Gb_23727,Gb_26423,Gb_28514,Gb_32002,Gb_35958,Gb_39265	K08738,K05907,K13811,K00640,K01739
ko04011	Environmental Information Processing, Signal transduction, MAPK signaling pathway - yeast	7	50	Gb_03046,Gb_09236,Gb_10785,Gb_23660,Gb_25494,Gb_35060,Gb_38467	K00889,K06630,K02516,K00006,K03781
ko00380	Metabolism, Amino acid metabolism, Tryptophan metabolism	6	40	Gb_04753,Gb_16333,Gb_19963,Gb_28733,Gb_32507,Gb_38467	K00128,K00164,K16903,K00626,K11816,K03781
ko00720	Metabolism, Energy metabolism, Carbon fixation pathways in prokaryotes	6	49	Gb_01010,Gb_03771,Gb_09680,Gb_14687,Gb_28733,Gb_40755	K01648,K01681,K01006,K00626,K01595
ko00780	Metabolism, Metabolism of cofactors and vitamins, Biotin metabolism	6	33	Gb_05146,Gb_15076,Gb_27266,Gb_31384,Gb_39937,Gb_39938	K09458,K01942,K00059
ko00860	Metabolism, Metabolism of cofactors and vitamins, Porphyrin and chlorophyll metabolism	6	57	Gb_06427,Gb_19050,Gb_19075,Gb_21865,Gb_34355,Gb_35840	K03403,K02492,K01599,K01772,K18010,K04035
ko04310	Environmental Information Processing, Signal transduction, Wnt signaling pathway	6	77	Gb_04320,Gb_06563,Gb_24001,Gb_32379,Gb_35649,Gb_39729	K06268,K19882,K04505,K04427
ko04657	Organismal Systems, Immune system, IL-17 signaling pathway	6	45	Gb_07214,Gb_13475,Gb_17770,Gb_35649,Gb_39729,Gb_39845	K04079,K12890,K09487,K04427
ko03015	Genetic Information Processing, Translation, mRNA surveillance pathway	6	153	Gb_09967,Gb_11742,Gb_14588,Gb_20779,Gb_29115,Gb_36911	K14397,K14398,K14324,K14325,K14411,K11584
ko03060	Genetic Information Processing, Folding sorting and degradation, Protein export	6	48	Gb_00216,Gb_02135,Gb_11393,Gb_21391,Gb_35664,Gb_40802	K09490,K03118,K09481,K09648,K03217,K03109
ko00196	Metabolism, Energy metabolism, Photosynthesis - antenna proteins	6	19	Gb_00063,Gb_10163,Gb_13368,Gb_18375,Gb_27633,Gb_32082	K08913,K08909,K08915,K08907,K08917,K08908
ko00072	Metabolism, Lipid metabolism, Synthesis and degradation of ketone bodies	6	16	Gb_10410,Gb_11300,Gb_11303,Gb_11304,Gb_28733,Gb_39162	K01641,K00626,K01640
ko00450	Metabolism, Metabolism of other amino acids, Selenocompound metabolism	6	27	Gb_13152,Gb_18946,Gb_28514,Gb_29797,Gb_31572,Gb_39265	K01761,K11717,K13811,K01874,K00549,K01739
ko00531	Metabolism, Glycan biosynthesis and metabolism, Glycosaminoglycan degradation	6	23	Gb_23620,Gb_26707,Gb_30298,Gb_33158,Gb_35069,Gb_41455	K01205,K12309,K12373,K07964
ko04724	Organismal Systems, Nervous system, Glutamatergic synapse	6	36	Gb_04320,Gb_12976,Gb_24001,Gb_25788,Gb_28480,Gb_40430	K06268,K01915,K06268,K14207,K01115,K14207
ko00220	Metabolism, Amino acid metabolism, Arginine biosynthesis	5	34	Gb_02774,Gb_05251,Gb_12976,Gb_17243,Gb_36826	K14682,K00814,K01915,K00811,K14455
ko04072	Environmental Information Processing, Signal transduction, Phospholipase D signaling pathway	5	56	Gb_03046,Gb_09899,Gb_10785,Gb_28480,Gb_33105	K00889,K04368,K01115,K07937
ko04961	Organismal Systems, Excretory system, Endocrine and other factor-regulated calcium reabsorption	5	31	Gb_03447,Gb_12544,Gb_12561,Gb_14978,Gb_39880	K07904
ko03410	Genetic Information Processing, Replication and repair, Base excision repair	5	45	Gb_02033,Gb_21652,Gb_30956,Gb_39428,Gb_41543	K01142,K10747,K01246,K10802,K03660
ko00511	Metabolism, Glycan biosynthesis and metabolism, Other glycan degradation	5	39	Gb_14859,Gb_19989,Gb_26707,Gb_30298,Gb_33158	K01206,K01191,K12309,K12373
ko04138	Cellular Processes, Transport and catabolism, Autophagy - yeast	5	74	Gb_00505,Gb_01131,Gb_04391,Gb_14517,Gb_34829	K03237,K00915,K17890,K08334,K14209
ko04139	Cellular Processes, Transport and catabolism, Mitophagy - yeast	5	46	Gb_03046,Gb_10785,Gb_11760,Gb_24192,Gb_27296	K00889,K11644,K11088,K17800
ko04391	Environmental Information Processing, Signal transduction, Hippo signaling pathway -fly	5	43	Gb_09236,Gb_11539,Gb_23313,Gb_35060,Gb_38661	K06630,K05692,K16675
ko04540	Cellular Processes, Cellular community - eukaryotes, Gap junction	5	30	Gb_02421,Gb_04002,Gb_09899,Gb_10484,Gb_30905	K07375,K07374,K04368
ko04660	Organismal Systems, Immune system, T cell receptor signaling pathway	5	26	Gb_04320,Gb_09899,Gb_24001,Gb_35649,Gb_39729	K04368,K06268,K04427
ko04727	Organismal Systems, Nervous system, GABAergic synapse	5	34	Gb_12976,Gb_25788,Gb_27840,Gb_38319,Gb_40430	K01915,K14207,K15015,K01580
ko00740	Metabolism, Metabolism of cofactors and vitamins, Riboflavin metabolism	4	30	Gb_08166,Gb_14817,Gb_19459,Gb_22783	K14652,K14379
ko04071	Environmental Information Processing, Signal transduction, Sphingolipid signaling pathway	4	68	Gb_05522,Gb_09899,Gb_28480,Gb_36911	K05665,K04368,K01115,K11584
ko00640	Metabolism, Carbohydrate metabolism, Propanoate metabolism	4	51	Gb_06741,Gb_28733,Gb_35736,Gb_39933	K00016,K00626,K01899,K01578
ko04520	Cellular Processes, Cellular community - eukaryotes, Adherens junction	4	42	Gb_11539,Gb_35649,Gb_38661,Gb_39729	K05692,K04427
ko04914	Organismal Systems, Endocrine system, Progesterone-mediated oocyte maturation	4	43	Gb_07214,Gb_09899,Gb_18619,Gb_41288	K04079,K04368,K02178,K03364
ko00100	Metabolism, Lipid metabolism, Steroid biosynthesis	4	30	Gb_13746,Gb_17767,Gb_23137,Gb_29102	K09828,K14674,K00559,K07748
ko00290	Metabolism, Amino acid metabolism, Valine leucine and isoleucine biosynthesis	4	31	Gb_19659,Gb_33007,Gb_35104,Gb_36078	K01649,K00053,K00826
ko00730	Metabolism, Metabolism of cofactors and vitamins, Thiamine metabolism	4	21	Gb_08645,Gb_12239,Gb_16638,Gb_40956	K03147,K00939,K01662
ko00965	Metabolism, Biosynthesis of other secondary metabolites, Betalain biosynthesis	4	14	Gb_01186,Gb_23971,Gb_28254,Gb_28946	K00545,K15777
ko02026	Cellular Processes, Cellular community - prokaryotes, Biofilm formation - Escherichia coli	4	21	Gb_01514,Gb_05335,Gb_33234,Gb_36824	K00975,K00703,K00688
ko04215	Cellular Processes, Cell growth and death, Apoptosis - multiple species	4	5	Gb_14517,Gb_18059,Gb_26423,Gb_38530	K08334,K08738,K10586
ko04360	Organismal Systems, Development, Axon guidance	4	37	Gb_02796,Gb_04320,Gb_24001,Gb_36582	K05765,K06268
ko04390	Environmental Information Processing, Signal transduction, Hippo signaling pathway	4	52	Gb_09236,Gb_11539,Gb_35060,Gb_38661	K06630,K05692
ko04723	Organismal Systems, Nervous system, Retrograde endocannabinoid signaling	4	32	Gb_01008,Gb_19365,Gb_27840,Gb_37749	K01054,K15015,K13806
ko04918	Organismal Systems, Endocrine system, Thyroid hormone synthesis	4	21	Gb_00216,Gb_10890,Gb_17770,Gb_39845	K09490,K08054,K09487
ko04974	Organismal Systems, Digestive system, Protein digestion and absorption	4	13	Gb_08404,Gb_18199,Gb_25788,Gb_40430	K01285,K14207
ko00565	Metabolism, Lipid metabolism, Ether lipid metabolism	3	36	Gb_00801,Gb_17767,Gb_28480	K01114,K14674,K01115
ko04973	Organismal Systems, Digestive system, Carbohydrate digestion and absorption	3	18	Gb_04803,Gb_15682,Gb_25901	K01176,K00844
ko03420	Genetic Information Processing, Replication and repair, Nucleotide excision repair	3	66	Gb_14632,Gb_21652,Gb_25624	K07466,K10747,K10838
ko03430	Genetic Information Processing, Replication and repair, Mismatch repair	3	51	Gb_14632,Gb_21652,Gb_33619	K07466,K10747,K08737
ko03440	Genetic Information Processing, Replication and repair, Homologous recombination	3	70	Gb_04678,Gb_04893,Gb_14632	K10875,K10728,K07466
ko04115	Cellular Processes, Cell growth and death, p53 signaling pathway	3	28	Gb_09448,Gb_18059,Gb_26423	K10143,K08738
ko04510	Cellular Processes, Cellular community - eukaryotes, Focal adhesion	3	41	Gb_09899,Gb_11539,Gb_38661	K04368,K05692
ko04650	Organismal Systems, Immune system, Natural killer cell mediated cytotoxicity	3	24	Gb_04320,Gb_09899,Gb_24001	K06268,K04368
ko04978	Organismal Systems, Digestive system, Mineral absorption	3	13	Gb_08087,Gb_13452,Gb_28691	K21398,K00522,K14686
ko00514	Metabolism, Glycan biosynthesis and metabolism, Other types of O-glycan biosynthesis	3	13	Gb_04569,Gb_19824,Gb_20756	K09667,K20784,K20782
ko00563	Metabolism, Glycan biosynthesis and metabolism, Glycosylphosphatidylinositol(GPI)-anchor biosynthesis	3	24	Gb_00417,Gb_01583,Gb_06539	K05290,K03434,K05293
ko00590	Metabolism, Lipid metabolism, Arachidonic acid metabolism	3	29	Gb_17767,Gb_20998,Gb_28934	K14674,K18592,K05309
ko00604	Metabolism, Glycan biosynthesis and metabolism, Glycosphingolipid biosynthesis - ganglio series	3	12	Gb_26707,Gb_30298,Gb_33158	K12309,K12373
ko00770	Metabolism, Metabolism of cofactors and vitamins, Pantothenate and CoA biosynthesis	3	28	Gb_25484,Gb_35104,Gb_36078	K00606,K00053,K00826
ko00901	Metabolism, Biosynthesis of other secondary metabolites, Indole alkaloid biosynthesis	3	14	Gb_13155,Gb_18818,Gb_25826	K08233,K21026
ko03022	Genetic Information Processing, Transcription, Basal transcription factors	3	63	Gb_02337,Gb_19367,Gb_20196,	K03124,K03136,K14651
ko04260	Organismal Systems, Circulatory system, Cardiac muscle contraction	3	37	Gb_00913,Gb_24683,Gb_30973	K00413
ko04370	Environmental Information Processing, Signal transduction, VEGF signaling pathway	3	23	Gb_04320,Gb_09899,Gb_24001	K06268,K04368
ko04659	Organismal Systems, Immune system, Th17 cell differentiation	3	26	Gb_04320,Gb_07214,Gb_24001	K06268,K04079
ko04662	Organismal Systems, Immune system, B cell receptor signaling pathway	3	31	Gb_04320,Gb_09899,Gb_24001	K06268,K04368
ko04668	Environmental Information Processing, Signal transduction, TNF signaling pathway	3	14	Gb_09899,Gb_35649,Gb_39729	K04368,K04427
ko04721	Organismal Systems, Nervous system, Synaptic vesicle cycle	2	62	Gb_27840,Gb_35935	K15015,K18211
ko00430	Metabolism, Metabolism of other amino acids, Taurine and hypotaurine metabolism	2	20	Gb_20998,Gb_38319	K18592,K01580
ko04012	Environmental Information Processing, Signal transduction, ErbB signaling pathway	2	17	Gb_09899,Gb_28905	K04368,K04688
ko04112	Cellular Processes, Cell growth and death, Cell cycle - Caulobacter	2	21	Gb_13206,Gb_18856	K01358,K01338
ko04130	Genetic Information Processing, Folding sorting and degradation, SNARE interactions in vesicular transport	2	31	Gb_25848,Gb_30969	K08490,K08517
ko04350	Environmental Information Processing, Signal transduction, TGF-beta signaling pathway	1	31	Gb_28905	K04688
ko00760	Metabolism, Metabolism of cofactors and vitamins, Nicotinate and nicotinamide metabolism	1	29	Gb_38664	K00858
ko04977	Organismal Systems, Digestive system, Vitamin digestion and absorption	1	3	Gb_05522	K05665
