# Supplementary material for: Transcriptomic profiling identifies differentially expressed genes associated with programmed cell death of nucellar cells in Ginkgo biloba L
Source: BMC Plant Biol. 2019 Feb 28;19:91. doi: 10.1186/s12870-019-1671-8 (PMC6396491; doi:10.1186/s12870-019-1671-8)
Supplement: Supplementary file 4 — Table S4. The DEGs involved in plant hormone signal transduction pathway. (XLSX 20 kb) [file 12870_2019_1671_MOESM4_ESM.xlsx]

## Sheet: Sheet2
Table S4 The DEGs involved in plant hormone signal transduction pathway
Gene ID	pre-PCF FPKM	post-PCF FPKM	log2 Ratio (post-PCF/pre-PCF)	Transcription Regulation (post-PCF/pre-PCF)	P-value	FDR	Significant	KEGG Orthology	GO Terms (C-cellular component; F-molecular function; P- biological process)	Blast nr
Gb_07156	18.6606	24.8024	0.410481	Up	0.0064	0.0285493	yes	K12126	F:protein dimerization activity; P:gibberellic acid mediated signaling pathway; P:response to red or far red light; P:positive regulation of anthocyanin metabolic process; F:identical protein binding; P:de-etiolation	PIF3; phytochrome-interacting factor 3
Gb_30387	4.79244	12.1123	1.33764	Up	5e-05	0.000439452	yes	K12126	F:protein dimerization activity	PIF3; phytochrome-interacting factor 3
Gb_04727	27.5041	13.9364	-0.980788	Down	5e-05	0.000439452	yes	K13422	F:protein dimerization activity	MYC2; transcription factor MYC2
Gb_13123	0.436461	1.67922	1.94386	Up	0.00275	0.0143579	yes	K13422	F:protein dimerization activity; F:amino acid binding; P:metabolic process	MYC2; transcription factor MYC2
Gb_17737	76.3622	22.1076	-1.78832	Down	5e-05	0.000439452	yes	K13422	P:response to endogenous stimulus; P:response to acid chemical; P:regulation of transcription, DNA-templated; P:response to oxygen-containing compound; F:protein dimerization activity; P:response to stress; P:response to organic substance	MYC2; transcription factor MYC2
Gb_39491	9.7453	2.4917	-1.96757	Down	5e-05	0.000439452	yes	K13422	F:protein binding	MYC2; transcription factor MYC2
Gb_20954	0.633145	226.187	8.48077	Up	0.00035	0.0024938	yes	K13449	C:extracellular region	PR1; pathogenesis-related protein 1
Gb_05282	370.127	161.681	-1.19487	Down	5e-05	0.000439452	yes	K13464	P:jasmonic acid mediated signaling pathway; P:pollen development; P:response to wounding; P:flower development; P:defense response to bacterium; P:response to jasmonic acid	JAZ; jasmonate ZIM domain-containing protein
Gb_17431	191.168	50.2468	-1.92774	Down	5e-05	0.000439452	yes	K13464	P:jasmonic acid mediated signaling pathway; P:response to jasmonic acid	JAZ; jasmonate ZIM domain-containing protein
Gb_19069	33.4325	6.08585	-2.45772	Down	5e-05	0.000439452	yes	K13464	P:jasmonic acid mediated signaling pathway; P:response to jasmonic acid	JAZ; jasmonate ZIM domain-containing protein
Gb_24143	538.641	113.203	-2.25041	Down	5e-05	0.000439452	yes	K13464	P:jasmonic acid mediated signaling pathway; P:response to jasmonic acid	JAZ; jasmonate ZIM domain-containing protein
Gb_35513	47.1009	4.52008	-3.38133	Down	5e-05	0.000439452	yes	K13464	P:jasmonic acid mediated signaling pathway; P:response to jasmonic acid	JAZ; jasmonate ZIM domain-containing protein
Gb_38099	71.0485	38.3602	-0.889194	Down	5e-05	0.000439452	yes	K13464	P:jasmonic acid mediated signaling pathway; P:response to jasmonic acid	JAZ; jasmonate ZIM domain-containing protein
Gb_14852	1.17642	3.12112	1.40766	Up	0.0001	0.000825673	yes	K13946	P:auxin influx; P:transmembrane transport; C:integral component of membrane; P:positive gravitropism; F:auxin influx transmembrane transporter activity; F:symporter activity; P:auxin-activated signaling pathway; C:cell surface; C:endosome; F:auxin binding; P:lateral root formation; P:root cap development; P:root hair cell differentiation; P:establishment of planar polarity; P:response to nematode…	AUX1, LAX; auxin influx carrier (AUX1 LAX family)
Gb_28004	36.1986	70.2281	0.956114	Up	5e-05	0.000439452	yes	K13946	F:auxin influx transmembrane transporter activity; C:integral component of membrane; C:membrane; P:auxin influx; P:root cap development	AUX1, LAX; auxin influx carrier (AUX1 LAX family)
Gb_11735	2.5586	4.43003	0.791962	Up	0.0077	0.0331259	yes	K14432	P:regulation of transcription, DNA-templated; F:sequence-specific DNA binding; F:sequence-specific DNA binding transcription factor activity; C:nucleus; F:DNA binding	ABF; ABA responsive element binding factor
Gb_16134	65.4212	101.903	0.639369	Up	5e-05	0.000439452	yes	K14484	P:regulation of transcription, DNA-templated; P:transcription, DNA-templated; P:auxin-activated signaling pathway; F:protein dimerization activity; C:nucleus	IAA; auxin-responsive protein IAA
Gb_22660	16.4159	22.2847	0.440963	Up	0.00325	0.0165083	yes	K14484	P:cellular process; P:response to auxin; P:single-organism process; P:regulation of transcription, DNA-templated	IAA; auxin-responsive protein IAA
Gb_36562	41.5931	15.8039	-1.39607	Down	5e-05	0.000439452	yes	K14484	P:regulation of transcription, DNA-templated; P:transcription, DNA-templated; P:auxin-activated signaling pathway; F:protein dimerization activity; C:nucleus	IAA; auxin-responsive protein IAA
Gb_36564	53.8636	40.8003	-0.400731	Down	0.01195	0.0470164	yes	K14484	P:auxin-activated signaling pathway; P:regulation of transcription, DNA-templated; F:protein dimerization activity; C:nucleus; P:transcription, DNA-templated	IAA; auxin-responsive protein IAA
Gb_36672	61.2988	152.097	1.31106	Up	5e-05	0.000439452	yes	K14484	P:auxin-activated signaling pathway; P:regulation of transcription, DNA-templated; F:protein dimerization activity; C:nucleus; P:transcription, DNA-templated	IAA; auxin-responsive protein IAA
Gb_31132	5.12838	8.28125	0.691346	Up	5e-05	0.000439452	yes	K14486	P:auxin-activated signaling pathway; P:regulation of transcription, DNA-templated; F:DNA binding; F:protein dimerization activity; C:nucleus; P:transcription, DNA-templated	K14486, ARF; auxin response factor
Gb_32404	20.101	27.8698	0.471432	Up	0.0012	0.00715249	yes	K14486	P:auxin-activated signaling pathway; P:regulation of transcription, DNA-templated; F:DNA binding; F:protein dimerization activity; C:nucleus; P:transcription, DNA-templated	K14486, ARF; auxin response factor
Gb_09499	17.2039	24.5593	0.513539	Up	0.00215	0.0116801	yes	K14487	P:auxin-activated signaling pathway; P:camalexin biosynthetic process; F:indole-3-acetic acid amido synthetase activity; P:unidimensional cell growth; C:chloroplast; P:positive regulation of camalexin biosynthetic process	GH3; auxin responsive GH3 gene family
Gb_12335	2.59	7.99926	1.62692	Up	5e-05	0.000439452	yes	K14487	P:response to auxin; P:single-organism cellular process; P:regulation of cellular process	GH3; auxin responsive GH3 gene family
Gb_33150	10.5539	0.960879	-3.45728	Down	5e-05	0.000439452	yes	K14487	P:auxin-activated signaling pathway; P:camalexin biosynthetic process; F:indole-3-acetic acid amido synthetase activity; P:unidimensional cell growth; C:chloroplast; P:positive regulation of camalexin biosynthetic process	GH3; auxin responsive GH3 gene family
Gb_41415	6.18992	2.18429	-1.50276	Down	5e-05	0.000439452	yes	K14487	P:response to auxin; P:camalexin biosynthetic process; F:indole-3-acetic acid amido synthetase activity; P:auxin homeostasis; P:response to cyclopentenone; C:cytoplasm; P:positive regulation of camalexin biosynthetic process	GH3; auxin responsive GH3 gene family
Gb_02944	1.93171	13.7263	2.82899	Up	0.0001	0.000825673	yes	K14488	F:calmodulin binding; C:mitochondrion; P:response to auxin	SAUR; SAUR family protein
Gb_12164	31.5697	19.0584	-0.728115	Down	5e-05	0.000439452	yes	K14488	C:mitochondrion; P:response to auxin	SAUR; SAUR family protein
Gb_12165	2.77828	23.614	3.08738	Up	5e-05	0.000439452	yes	K14488	C:mitochondrion; P:response to auxin	SAUR; SAUR family protein
Gb_15664	3.28136	15.0246	2.19496	Up	5e-05	0.000439452	yes	K14488	C:mitochondrion; P:response to auxin; F:calmodulin binding; F:molecular_function	SAUR; SAUR family protein
Gb_16068	0.994957	4.62636	2.21717	Up	0.00035	0.0024938	yes	K14488	C:peroxisome; F:calmodulin binding	SAUR; SAUR family protein
Gb_18130	24.9694	9.94474	-1.32815	Down	5e-05	0.000439452	yes	K14488	C:peroxisome; F:calmodulin binding	SAUR; SAUR family protein
Gb_20563	2.48626	22.8775	3.20188	Up	5e-05	0.000439452	yes	K14488	F:calmodulin binding; C:mitochondrion; P:response to auxin	SAUR; SAUR family protein
Gb_39828	0	6.5131	inf	Up	5e-05	0.000439452	yes	K14488	C:mitochondrion; P:response to auxin	SAUR; SAUR family protein
Gb_41374	1.68114	0	#	Down	5e-05	0.000439452	yes	K14488	F:calmodulin binding; C:mitochondrion; P:response to auxin	SAUR; SAUR family protein
Gb_12720	13.4053	19.4981	0.540531	Up	0.00015	0.00118546	yes	K14489	F:protein histidine kinase activity; P:intracellular signal transduction; F:receptor signaling protein activity; P:phosphorylation	histidine kinase 2-like
Gb_13091	6.64513	11.5274	0.794701	Up	5e-05	0.000439452	yes	K14489	P:phosphorelay signal transduction system; F:phosphorelay response regulator activity; P:signal transduction by phosphorylation; F:ATP binding; C:membrane; F:phosphorelay sensor kinase activity	AHK2/3/4; arabidopsis histidine kinase 2/3/4 (cytokinin receptor) [EC:2.7.13.3]
Gb_35675	0.658389	3.10646	2.23826	Up	5e-05	0.000439452	yes	K14489	F:signal transducer activity; P:phosphorylation; F:kinase activity; P:signal transduction	AHK2/3/4; arabidopsis histidine kinase 2/3/4 (cytokinin receptor) [EC:2.7.13.3]
Gb_35949	17.9184	4.16528	-2.10495	Down	5e-05	0.000439452	yes	K14490	P:embryo sac development; F:histidine phosphotransfer kinase activity; P:phosphorelay signal transduction system; P:phosphorylation; P:regulation of cytokinin-activated signaling pathway; P:cell growth; F:2-alkenal reductase [NAD(P)] activity; F:protein histidine kinase binding; P:oxidation-reduction process; P:cell division	AHP; histidine-containing phosphotransfer protein
Gb_00604	5.53446	3.67042	-0.592498	Down	0.00065	0.00425116	yes	K14491	F:phosphorelay response regulator activity; F:DNA binding; P:phosphorelay signal transduction system; F:chromatin binding	ARR-B; two-component response regulator ARR-B family
Gb_02800	12.6755	17.4225	0.458903	Up	0.0022	0.0119095	yes	K14491	P:phosphorelay signal transduction system; P:intracellular signal transduction; F:phosphorelay response regulator activity; F:chromatin binding; F:DNA binding	ARR-B; two-component response regulator ARR-B family
Gb_10394	20.4962	38.3665	0.904487	Up	5e-05	0.000439452	yes	K14491	F:phosphorelay response regulator activity; F:DNA binding; P:phosphorelay signal transduction system; F:chromatin binding	ARR-B; two-component response regulator ARR-B family
Gb_15501	2.53048	3.91346	0.629032	Up	0.00405	0.0197738	yes	K14491	F:chromatin binding; F:DNA binding; P:phosphorelay signal transduction system; P:intracellular signal transduction; F:phosphorelay response regulator activity	ARR-B; two-component response regulator ARR-B family
Gb_15884	13.9013	22.4389	0.690783	Up	0.00015	0.00118546	yes	K14491	P:phosphorelay signal transduction system; P:intracellular signal transduction; F:phosphorelay response regulator activity; F:chromatin binding; F:DNA binding; F:kinase activity; P:phosphorylation	ARR-B; two-component response regulator ARR-B family
Gb_27043	0.742637	4.31514	2.53868	Up	5e-05	0.000439452	yes	K14491	F:phosphorelay response regulator activity; F:DNA binding; P:phosphorelay signal transduction system; F:chromatin binding	ARR-B; two-component response regulator ARR-B family
Gb_32182	7.89504	10.6744	0.435136	Up	0.00675	0.0297911	yes	K14491	F:DNA binding; P:phosphorelay signal transduction system; F:chromatin binding	ARR-B; two-component response regulator ARR-B family
Gb_37200	5.17704	2.52781	-1.03424	Down	5e-05	0.000439452	yes	K14491	F:DNA binding; P:phosphorelay signal transduction system; F:chromatin binding	ARR-B; two-component response regulator ARR-B family
Gb_33947	0.444491	1.39748	1.6526	Up	0.00125	0.00740733	yes	K14492	F:phosphorelay response regulator activity; P:phosphorelay signal transduction system	ARR-A; two-component response regulator ARR-A family
Gb_37699	7.68197	2.61876	-1.5526	Down	5e-05	0.000439452	yes	K14493	P:response to gibberellin; P:single-organism process; P:regulation of cellular process; P:metabolic process; F:hydrolase activity	gibberellin receptor gid1c
Gb_13966	17.9821	27.3359	0.604233	Up	5e-05	0.000439452	yes	K14494	P:response to lipid; P:negative regulation of biological process; P:regulation of seed germination; P:cellular response to acid chemical; P:response to salt stress; P:cellular response to organic substance; P:response to hormone; P:cellular response to oxygen-containing compound; P:regulation of transcription, DNA-templated; P:signal transduction; P:transcription, DNA-templated	DELLA; DELLA protein
Gb_11229	6.17834	10.1205	0.711989	Up	0.00585	0.0265397	yes	K14495	P:seed dormancy process; P:response to lipid; P:positive regulation of gibberellic acid mediated signaling pathway; P:cellular response to acid chemical; P:seed germination; C:SCF ubiquitin ligase complex; P:cellular response to oxygen-containing compound; P:hormone-mediated signaling pathway; F:protein binding; C:nucleus	GID2, SLY1; F-box protein GID2
Gb_11704	8.05619	4.14513	-0.958682	Down	0.0009	0.00561105	yes	K14495	P:seed germination; P:seed dormancy process; C:SCF ubiquitin ligase complex	GID2, SLY1; F-box protein GID2
Gb_16166	11.1495	18.5428	0.733878	Up	0.00135	0.00788754	yes	K14496	F:receptor activity; F:abscisic acid binding	PYL; abscisic acid receptor PYR/PYL family
Gb_39601	2.23739	0.499488	-2.1633	Down	0.00465	0.0221265	yes	K14496	F:receptor activity; F:abscisic acid binding	PYL; abscisic acid receptor PYR/PYL family
Gb_03279	50.4627	66.904	0.406876	Up	0.0054	0.0249502	yes	K14497	F:hydrolase activity	PP2C; protein phosphatase 2C [EC:3.1.3.16]
Gb_07154	14.5848	6.83873	-1.09267	Down	5e-05	0.000439452	yes	K14497	P:response to stimulus; F:hydrolase activity; P:regulation of cellular process	PP2C; protein phosphatase 2C [EC:3.1.3.16]
Gb_13657	1.2846	0.245711	-2.38628	Down	5e-05	0.000439452	yes	K14497	P:negative regulation of cellular process; F:binding; P:response to abiotic stimulus; P:regulation of signal transduction; F:phosphoprotein phosphatase activity; P:response to stress	PP2C; protein phosphatase 2C [EC:3.1.3.16]
Gb_27731	61.118	41.7644	-0.549322	Down	0.0002	0.00152891	yes	K14497	P:regulation of biological process; F:phosphoprotein phosphatase activity	PP2C; protein phosphatase 2C [EC:3.1.3.16]
Gb_30416	24.5948	14.0571	-0.807055	Down	5e-05	0.000439452	yes	K14497	P:regulation of biological process; F:hydrolase activity	PP2C; protein phosphatase 2C [EC:3.1.3.16]
Gb_32504	1.16841	3.00082	1.36081	Up	0.0002	0.00152891	yes	K14498	P:regulation of stomatal movement; P:unsaturated fatty acid biosynthetic process; P:response to water deprivation; P:growth; P:response to salt stress; P:stomatal movement; P:regulation of reactive oxygen species metabolic process; P:defense response to bacterium; C:cytosol; P:triglyceride biosynthetic process; P:protein phosphorylation; P:regulation of anion channel activity; F:protein serine/th…	SNRK2; serine/threonine-protein kinase SRK2 [EC:2.7.11.1]
Gb_04116	271.548	168.586	-0.687724	Down	5e-05	0.000439452	yes	K14503	P:response to brassinosteroid	BZR1/2; brassinosteroid resistant 1/2
Gb_03361	29.7612	46.178	0.633774	Up	5e-05	0.000439452	yes	K14505	P:response to organic substance	CYCD3; cyclin D3, plant
Gb_14666	6.52324	4.68238	-0.478347	Down	0.00815	0.0346368	yes	K14506	P:regulation of response to stimulus; P:cellular response to hormone stimulus	JAR1; jasmonic acid-amino synthetase
Gb_18895	24.532	18.1489	-0.434778	Down	0.0026	0.0137031	yes	K14508	P:regulation of response to stimulus; P:response to bacterium; P:defense response to other organism; P:response to fungus	NPR1; regulatory protein NPR1
Gb_28304	8.6659	12.1875	0.491983	Up	0.0029	0.015007	yes	K14509	P:ethylene-activated signaling pathway; F:phosphorelay response regulator activity; C:integral component of membrane; P:peptidyl-histidine phosphorylation; F:metal ion binding; P:signal transduction by phosphorylation; F:ATP binding; C:endoplasmic reticulum membrane; F:phosphorelay sensor kinase activity	signal transduction histidine hybrid- ethylene sensor isoform 1
Gb_36440	50.086	37.8169	-0.405375	Down	0.0028	0.0145879	yes	K14509	P:ethylene-activated signaling pathway; F:phosphorelay response regulator activity; C:integral component of membrane; P:peptidyl-histidine phosphorylation; F:metal ion binding; P:signal transduction by phosphorylation; F:ATP binding; C:endoplasmic reticulum membrane; F:phosphorelay sensor kinase activity	ETR, ERS; ethylene receptor [EC:2.7.13.-]
Gb_26499	71.4848	52.7467	-0.438557	Down	0.003	0.0154333	yes	K14512	P:root development; C:trans-Golgi network; P:mitotic nuclear division; P:response to hydrogen peroxide; P:induced systemic resistance, jasmonic acid mediated signaling pathway; P:camalexin biosynthetic process; P:response to salt stress; P:conjugation; P:regulation of stomatal complex development; C:phragmoplast; P:protein phosphorylation; P:MAPK cascade; P:response to UV-B; F:MAP kinase activity…	MPK6; mitogen-activated protein kinase 6 [EC:2.7.11.24]
Gb_03292	23.7427	16.9473	-0.486429	Down	0.0007	0.00453466	yes	K14514	P:regulation of transcription, DNA-templated; C:nucleus; F:sequence-specific DNA binding transcription factor activity	EIN3; ethylene-insensitive protein 3
Gb_08309	79.2641	48.5072	-0.70847	Down	5e-05	0.000439452	yes	K14514	P:regulation of transcription, DNA-templated; C:nucleus; F:sequence-specific DNA binding transcription factor activity	EIN3; ethylene-insensitive protein 3
Gb_08479	4.86989	13.078	1.42519	Up	5e-05	0.000439452	yes	K14515	F:EIN3 binding	EBF1/2; EIN3-binding F-box protein
Gb_32846	23.5619	17.0703	-0.464967	Down	0.0011	0.00665177	yes	K14515	F:EIN3 binding	EBF1/2; EIN3-binding F-box protein
