# Supplementary material for: Transcriptomic profiling identifies differentially expressed genes associated with programmed cell death of nucellar cells in Ginkgo biloba L
Source: BMC Plant Biol. 2019 Feb 28;19:91. doi: 10.1186/s12870-019-1671-8 (PMC6396491; doi:10.1186/s12870-019-1671-8)
Supplement: Supplementary file 10 — Table S7. The climate data from March 10th to April 15th in 2016. (XLSX 28 kb) [file 12870_2019_1671_MOESM10_ESM.xlsx]

## Sheet: Sheet1
Table S7 The climate data from March 10th to April 15th in 2016
Date	Mean relative humidity (%)	Mean temperature (℃)	Daily maximum temperature (℃)	Daily minimum temperature (℃)	Mean surface temperature (℃)	Daily maximum surface temperature (℃)	Daily minimum surface temperature (℃)	Average station pressure (hPa)	Daily maximum station pressure (hPa)	Daily minimum station pressure (hPa)	Amount of precipitation (mm)
March 10th	64	4.3	8.7	1.9	7	18.2	2.7	1029.4	1031.5	1026.9	0
March 11th	67	5.4	11.3	-0.2	7.9	24.7	0.4	1024.5	1028.6	1020.7	0
March 12th	58	8.9	13.8	3.2	8.6	28.1	-0.2	1016.3	1021.3	1012.3	0
March 13th	69	10.5	13.6	8.5	10.7	23	7.3	1018.2	1021.3	1014.3	0
March 14th	74	8.9	14.7	3	11.1	31.5	0.5	1022.3	1024.8	1019.8	0
March 15th	62	9.8	13.9	6.3	9.7	28.7	2.8	1016.6	1020.8	1013.5	0
March 16th	70	11.8	18.8	4.9	15.8	40.6	2.2	1014.3	1016.4	1012.7	0
March 17th	70	14.1	18.8	11.1	14.4	36.1	7.6	1011.3	1014.5	1008.9	0
March 18th	75	14.7	17.8	12.4	15.6	25.2	10.4	1009.1	1010.5	1007.2	0
March 19th	79	15.7	21.7	11.5	17.3	41.8	8.5	1014	1015.9	1010.2	0
March 20th	62	15.9	20.5	12.5	18.3	41.3	9.9	1016.1	1017.9	1015	0
March 21st	42	14.6	20	9.6	19.2	44.3	6.1	1017.7	1019.6	1015.3	0
March 22nd	63	14.3	20.1	8.8	19.5	42.8	5.4	1013.6	1016.6	1011.1	0
March 23rd	61	12.7	16.2	10.9	16.4	31.6	9.4	1020.8	1025.1	1013.9	0
March 24th	36	9.8	13.4	6.7	14.8	40.5	5.8	1028.1	1029.8	1025.2	0
March 25th	46	10.6	15.9	4.6	16.1	40.6	2	1025.3	1028.7	1022.9	0
March 26th	70	8.3	13.7	6.1	8.8	26.2	2.5	1024.1	1025.1	1022.9	0.6
March 27th	65	10.7	18.6	3.3	15.2	42	-0.1	1022.7	1025.2	1020.1	0
March 28th	49	14.4	21.6	4.9	18.3	47.4	1.1	1017.9	1021.7	1014.2	0
March 29th	55	15.5	19.7	11.5	17	29.6	7.4	1014.9	1015.9	1013.5	0
March 30th	75	14.3	18.4	12.2	16.9	38.4	11.2	1016.3	1017.7	1014.8	2.1
March 31st	84	14.4	19.1	11.7	17.8	34.8	11	1013.2	1016.2	1011.3	3.4
April 1st	73	18.2	24.8	12.4	22.6	47.1	8.6	1008.7	1011.8	1006.3	0
April 2nd	91	18.3	21	16.9	17.6	22.4	14.8	1008.6	1009.9	1007.1	14.9
April 3rd	95	11.9	18.4	10.3	13	17.6	11.3	1013	1015	1009.4	23.8
April 4th	72	13.4	18.8	10.1	16.8	30	10.3	1013.2	1016.7	1010	0.2
April 5th	77	16.1	19.7	11.6	17.2	27.5	10.7	1010.5	1012.9	1008.4	0.6
April 6th	96	13.8	16.8	13	14.8	16.2	13.3	1004.8	1010.3	1001.3	37.8
April 7th	85	14.7	20.6	10.7	18.1	31	10.3	1010.7	1012.7	1005.1	0
April 8th	86	17.4	24.3	11.2	19.8	35	10.6	1012.8	1014.9	1010.6	0
April 9th	73	20.4	26.1	14.9	24	41.3	13.8	1009	1012.2	1005.9	0
April 10th	64	20.7	27.4	15.5	23.5	48.4	14	1008.3	1009.8	1006.8	0
April 11th	58	18.8	24.7	13.3	22.4	51.1	11.1	1011.2	1014.1	1009	0
April 12th	72	20.4	25.9	15.3	25.5	46.6	13.2	1005.5	1009.8	1002.3	0
April 13th	70	22	27.8	16.4	27.7	50	14.6	1003.5	1004.7	1001.5	0
April 14th	58	23.1	28.7	16.6	26.9	50.1	15	1007.6	1009.2	1003.9	0
April 15th	51	22.1	25	17.6	24.7	43.4	15.1	1007.5	1010.2	1003.9	0
