# Supplementary material for: Transcriptomic profiling identifies differentially expressed genes associated with programmed cell death of nucellar cells in Ginkgo biloba L
Source: BMC Plant Biol. 2019 Feb 28;19:91. doi: 10.1186/s12870-019-1671-8 (PMC6396491; doi:10.1186/s12870-019-1671-8)
Supplement: Supplementary file 11 — Table S8. The primers of DEGs for RT-qPCR in G. biloba ovules. (XLSX 24 kb) [file 12870_2019_1671_MOESM11_ESM.xlsx]

## Sheet: Sheet1
Table S8 The primers of DEGs for RT-qPCR in G. biloba ovules
Gene ID	Primer sequence
	Forward sequence (5’-3’)	Reverse sequence (5’-3’)
Gb_10699	CTTCTTCTGCTCTACTAT	AACAATGACATCAATACC
Gb_08087	GCATAATGGCTATCAACA	GCAGAGAATCCTACAATC
Gb_34489	ATCTCTTCTCGGTCCATCATT	ATCAGCCGCCACATTATTG
Gb_12138	GGCATCTAATCCATTGAA	GAGTGATAATTCTTGTTGTG
Gb_24218	GATGGAGAGTTAATCAAGA	CTATTCACAGTTGGACAT
Gb_37897	AAGAAGACATTCGCAGAAG	ACAAGAGGCTCATCACAA
Gb_33038	ATGGTGACAGAGGCAATT	GAAGGCAGAACAGACTTG
Gb_18250	TCACAACTTGGCATTCAT	TCCTTCTTCAACACCTCTA
Gb_23925	ACTTCCATACGCATCCAT	ACATCTCTATTGTACGCTCTT
Gb_24750	GGTTCTCTTGTTGTCATC	TCTCATCTTCACTCTCATT
Gb_03292	GGTTCTTACTGCTGTTATCAA	TCCTTCGCTGTCATCTTAT
Gb_08309	ATGTCTCCTGATATTGCTA	AATGCCTCCTCTTGATTA
Gb_01086	ACAAGTGTCCAGATTCAG	TCTCATCGTTATGCCAAG
Gb_09202	AACCTAATGGAGAACAGT	CAATCAGACTCAACAACT
Gb_15575	GATTCTGACGGCGATGACT	GCAAGAGGGCTGTGGAAA
Gb_05670	GAGGTTGATCTGTACAAG	AATGAAAATCCCTGTGC
Gb_12778	GTTGTCTGTTCTCTGTGA	CGTCTGAATACTTCTGGTA
Gb_19178	GGTCATAATTCAGTGGTATCA	ATGCCTCCGAAGATGTAT
Gb_29494	CTCAAGTCTCTGGTAGTG	TGTAGTAAGTGGAGTTGG
Gb_01127	CGAGACGGTCTGATTAG	CACAGTGTAGTAGTCTCG
Gb_10969	CTCAGACTGTGCATGATAC	GTAGCTGGAGAAGCATGA
Gb_11539	TTCCAGACTTCTCTTGTTG	ATATCCACATCGCACTTC
Gb_10862	TTCAACAGGACCACATTA	CAGTTACATTGCCTAGATC
Gb_30969	ATGGTGTCTGCTATATTACT	TATCTGTGACCGATTGAG
GAPDH	CTGGCGTAGAGTATGTGGTTGAAT	CACGCCAACAACGAACATG
